# Supplementary material for: Liubao tea as a functional fermented food: multi-omics insights into its modulation of lymphatic endothelial cell metabolism
Source: Front Nutr. 2026 May 18;13:1759992. doi: 10.3389/fnut.2026.1759992 (PMC13222993; doi:10.3389/fnut.2026.1759992)
Supplement: Supplementary file 2 [file Table_1.xlsx]

## Sheet: Sheet1
Supplementary Table 1. Nineteen representative chemical components of Liubao tea, their chemical classes, and reported biological functions
Compound name	Formula	Chemical class	Reported biological functions
caffeine	C8H10N4O2	Alkaloid	Psychostimulant, anti‑inflammatory, antioxidant, immunomodulatory, potential neuroprotective effects against neurodegenerative diseases
theobromine	C7H8N4O2	Alkaloid	Psychostimulant, antioxidant, cardiovascular protection, immunomodulatory
theophylline	C7H8N4O2	Alkaloid	Psychostimulant, anti‑inflammatory, antioxidant, neuroprotective, immunomodulatory
catechin	C15H14O6	Catechin	Strong antioxidant, free radical scavenging, anti‑inflammatory, cardiovascular protection
catechin gallate	C22H18O10	Catechin	Strong antioxidant (especially free radical scavenging), anti‑inflammatory, anticancer
ellagic acid	C14H6O8	Ellagic acid	Antioxidant, anti‑inflammatory, antimutagenic, anti‑atherosclerotic, cardioprotective, hepatoprotective, nephroprotective, neuroprotective
epicatechin-3-O-gallate	C22H18O10	Catechin	Strong antioxidant (especially free radical scavenging), anti‑inflammatory, metabolic regulation
eriocitrin	C27H32O15	Flavonoid (flavanone)	Antioxidant, free radical scavenging, anti‑inflammatory, regulation of glucose and lipid metabolism
kaempferol	C15H10O6	Flavonoid (flavonol)	Antioxidant, anti‑inflammatory, anticancer, antiproliferative, immunomodulatory
kaempferol-3-galactoside-6''-rhamnoside-3'''-rhamnoside	C33H40O19	Flavonoid (flavonol glycoside)	Antioxidant, anti‑inflammatory
luteolin	C15H10O6	Flavonoid (flavone)	Antioxidant, anti‑inflammatory, anti‑allergic, neuroprotective
quercetin	C15H10O7	Flavonoid (flavonol)	Strong antioxidant, anti‑inflammatory, anticancer, anti‑allergic, immunomodulatory, cardiovascular protection
quercetin-3β-D-glucoside	C21H20O12	Flavonoid (flavonol glycoside)	Antioxidant, anti‑inflammatory, inhibition of α‑amylase and α‑glucosidase (postprandial glucose regulation)
rutin	C27H30O16	Flavonoid (flavonol glycoside)	Antioxidant, anti‑inflammatory, cardiovascular protection, neuroprotective, inhibition of α‑amylase and α‑glucosidase
tiliroside	C30H26O13	Flavonoid (flavonol glycoside)	Antioxidant, anti‑inflammatory, inhibition of α‑amylase and α‑glucosidase
trifolin	C21H20O11	Flavonoid (flavonol glycoside)	Antioxidant, anti‑inflammatory
hemiphloin	C21H22O10	Flavonoid (flavonol glycoside)	Antioxidant, anti‑inflammatory
chrysin	C15H10O4	Flavonoid (flavone)	Antioxidant, anti‑inflammatory, anxiolytic, neuroprotective
naringenin	C15H12O5	Flavonoid (flavanone)	Antioxidant, anti‑inflammatory, regulation of glucose and lipid metabolism, hepatoprotective
