# Supplementary material for: Liubao tea as a functional fermented food: multi-omics insights into its modulation of lymphatic endothelial cell metabolism
Source: Front Nutr. 2026 May 18;13:1759992. doi: 10.3389/fnut.2026.1759992 (PMC13222993; doi:10.3389/fnut.2026.1759992)
Supplement: Supplementary file 3 [file Table_2.xlsx]

## Sheet: o tea and their corresponding t
Supplementary Table 2. Fifteen bioactive components of Liubao tea and their corresponding potential targets
Components	Gene
ellagic acid	GPR35
ellagic acid	ERBB2
ellagic acid	AKR1B1
ellagic acid	CCND1
ellagic acid	CDK4
ellagic acid	PDGFRB
ellagic acid	FLT4
ellagic acid	IGF1R
ellagic acid	INSR
ellagic acid	EGFR
ellagic acid	CA2
ellagic acid	CDK2
ellagic acid	CCNA1
ellagic acid	CCNA2
ellagic acid	AURKB
ellagic acid	CA7
ellagic acid	CA1
ellagic acid	GSK3B
ellagic acid	SRC
ellagic acid	PTK2
ellagic acid	KDR
ellagic acid	PLK1
ellagic acid	CA6
ellagic acid	CA12
ellagic acid	CA14
ellagic acid	CA9
ellagic acid	CSNK2A1
ellagic acid	MET
ellagic acid	CA4
ellagic acid	PLK4
ellagic acid	CA13
ellagic acid	TEK
ellagic acid	AKT1
ellagic acid	AURKA
ellagic acid	CA5A
ellagic acid	BACE1
ellagic acid	MAP3K8
ellagic acid	BRAF
ellagic acid	EPHB4
ellagic acid	HSPA1A
ellagic acid	NUAK1
ellagic acid	SQLE
ellagic acid	FGR
ellagic acid	LYN
ellagic acid	GSR
ellagic acid	TNNC1
ellagic acid	TNNT2
ellagic acid	TNNI3
ellagic acid	XDH
ellagic acid	DAO
ellagic acid	PTGS2
ellagic acid	ESR1
ellagic acid	ESR2
ellagic acid	MAOA
ellagic acid	HSD17B3
ellagic acid	PTPN1
ellagic acid	ALOX5
ellagic acid	CBR1
ellagic acid	CDK5R1
ellagic acid	CDK5
ellagic acid	CES2
ellagic acid	CA5B
ellagic acid	SNCA
ellagic acid	ACHE
ellagic acid	CYP1A2
ellagic acid	ALDH2
ellagic acid	GRK6
ellagic acid	SRD5A1
ellagic acid	CA3
ellagic acid	KCNA3
ellagic acid	MAOB
ellagic acid	AKR1C3
ellagic acid	AKR1C1
ellagic acid	STS
ellagic acid	PIM1
ellagic acid	ALK
ellagic acid	AXL
ellagic acid	MIF
ellagic acid	ERN1
ellagic acid	CNR1
ellagic acid	CNR2
ellagic acid	NFKB1
ellagic acid	KCNA5
ellagic acid	APEX1
ellagic acid	FYN
ellagic acid	LCK
ellagic acid	PON1
ellagic acid	DYRK1A
ellagic acid	BCHE
ellagic acid	AR
ellagic acid	ALOX15
ellagic acid	PFKFB3
ellagic acid	NQO1
ellagic acid	SHBG
ellagic acid	OPRK1
ellagic acid	CYP19A1
ellagic acid	PDE4D
ellagic acid	IKBKB
ellagic acid	NTRK2
ellagic acid	TTR
ellagic acid	CYP1B1
ellagic acid	SLC6A3
ellagic acid	SLC16A3
ellagic acid	SIRT1
ellagic acid	TERT
ellagic acid	GPR55
chrysin	AR1B1
chrysin	CDK5R1
chrysin	CDK5
chrysin	XDH
chrysin	CYP19A1
chrysin	CA2
chrysin	CCNB3
chrysin	CDK1
chrysin	CCNB1
chrysin	CCNB2
chrysin	CA7
chrysin	CDK6
chrysin	CA1
chrysin	CA12
chrysin	CA9
chrysin	CA4
chrysin	ABCB1
chrysin	CYP1B1
chrysin	ABCG2
chrysin	CBR1
chrysin	TNKS2
chrysin	TNKS
chrysin	ALOX15
chrysin	ALOX12
chrysin	ESR1
chrysin	ESR2
chrysin	HSD17B1
chrysin	ACHE
chrysin	ADORA1
chrysin	ADORA2A
chrysin	PARP1
chrysin	KDM4E
chrysin	CDK1
chrysin	GRK6
chrysin	CSNK2A1
chrysin	NOX4
chrysin	MAOA
chrysin	FLT3
chrysin	PTGS2
chrysin	SYK
chrysin	GSK3B
chrysin	ABCC1
chrysin	TTR
chrysin	CFTR
chrysin	AKR1B10
chrysin	LCK
chrysin	IKBKB
chrysin	NTRK2
chrysin	BCHE
chrysin	ADORA3
chrysin	ALOX5
chrysin	PIM1
chrysin	PTPRS
chrysin	EGFR
chrysin	HSD17B2
chrysin	AR
chrysin	AMY1A
chrysin	APP
chrysin	NAE1
chrysin	ARG1
chrysin	PFKFB3
chrysin	CALM1
chrysin	GLO1
chrysin	MMP9
chrysin	MMP2
chrysin	MMP12
chrysin	CD38
chrysin	TOP1
chrysin	TERT
chrysin	AURKB
chrysin	CYP1A1
chrysin	ESRRA
chrysin	TYR
chrysin	AHR
chrysin	SLC22A12
chrysin	PRKDC
chrysin	ST6GAL1
chrysin	PIK3CG
chrysin	MAPT
chrysin	TOP2A
chrysin	INSR
chrysin	MYLK
chrysin	APEX1
chrysin	MET
chrysin	OPRD1
chrysin	TBXAS1
chrysin	KIT
chrysin	MAOB
chrysin	PTPN1
chrysin	NOS2
chrysin	PLA2G2A
chrysin	PLA2G4A
chrysin	IGF1R
chrysin	KDR
chrysin	PLK1
chrysin	ALK
chrysin	AXL
chrysin	PDE5A
chrysin	SRC
chrysin	PLG
chrysin	F2
chrysin	SIGMAR1
chrysin	CYP1A2
chrysin	GPR35
epicatechin-3-O-gallate	MAPK14
epicatechin-3-O-gallate	PGD
epicatechin-3-O-gallate	BCL2
epicatechin-3-O-gallate	MAPT
epicatechin-3-O-gallate	DNMT1
epicatechin-3-O-gallate	DYRK1A
epicatechin-3-O-gallate	APP
epicatechin-3-O-gallate	TERT
epicatechin-3-O-gallate	MMP2
epicatechin-3-O-gallate	MET
epicatechin-3-O-gallate	MMP14
epicatechin-3-O-gallate	ABCB1
epicatechin-3-O-gallate	BACE1
epicatechin-3-O-gallate	STAT1
epicatechin-3-O-gallate	SQLE
epicatechin-3-O-gallate	KCNH2
epicatechin-3-O-gallate	ST3GAL3
epicatechin-3-O-gallate	FUT7
epicatechin-3-O-gallate	FUT4
epicatechin-3-O-gallate	GABRA1
epicatechin-3-O-gallate	GABRB2
epicatechin-3-O-gallate	GABRG2
epicatechin-3-O-gallate	MMP12
epicatechin-3-O-gallate	CA3
epicatechin-3-O-gallate	CA2
epicatechin-3-O-gallate	CA1
epicatechin-3-O-gallate	CA12
epicatechin-3-O-gallate	CA7
epicatechin-3-O-gallate	CA6
epicatechin-3-O-gallate	CA9
epicatechin-3-O-gallate	CA5B
epicatechin-3-O-gallate	CA5A
epicatechin-3-O-gallate	HIF1A
epicatechin-3-O-gallate	MMP9
epicatechin-3-O-gallate	PTGS1
epicatechin-3-O-gallate	CA4
epicatechin-3-O-gallate	ABCC1
epicatechin-3-O-gallate	ABCG2
epicatechin-3-O-gallate	CA13
epicatechin-3-O-gallate	KLK1
epicatechin-3-O-gallate	KLK2
epicatechin-3-O-gallate	MMP13
epicatechin-3-O-gallate	DNM1
epicatechin-3-O-gallate	TAS2R31
epicatechin-3-O-gallate	PGF
epicatechin-3-O-gallate	VEGFA
epicatechin-3-O-gallate	CHRNA7
epicatechin-3-O-gallate	ESR1
epicatechin-3-O-gallate	FGFR1
epicatechin-3-O-gallate	HSP90AA1
epicatechin-3-O-gallate	CYP19A1
epicatechin-3-O-gallate	SNCA
epicatechin-3-O-gallate	DRD2
epicatechin-3-O-gallate	HSD17B2
epicatechin-3-O-gallate	GLI2
epicatechin-3-O-gallate	GLI1
epicatechin-3-O-gallate	ADORA3
epicatechin-3-O-gallate	YWHAG
epicatechin-3-O-gallate	CA14
epicatechin-3-O-gallate	SERPINE1
epicatechin-3-O-gallate	ALPL
epicatechin-3-O-gallate	RAF1
epicatechin-3-O-gallate	BRAF
epicatechin-3-O-gallate	RXRA
epicatechin-3-O-gallate	CDK5R1
epicatechin-3-O-gallate	CDK5
epicatechin-3-O-gallate	HSD17B1
epicatechin-3-O-gallate	THRA
epicatechin-3-O-gallate	THRB
epicatechin-3-O-gallate	POLB
epicatechin-3-O-gallate	ESR2
epicatechin-3-O-gallate	PDK1
epicatechin-3-O-gallate	ALOX5AP
epicatechin-3-O-gallate	PLA2G2A
epicatechin-3-O-gallate	PLA2G5
epicatechin-3-O-gallate	PLA2G10
epicatechin-3-O-gallate	NOX4
epicatechin-3-O-gallate	INSR
epicatechin-3-O-gallate	CYP1B1
epicatechin-3-O-gallate	PARP1
epicatechin-3-O-gallate	CHEK1
epicatechin-3-O-gallate	EIF4A1
epicatechin-3-O-gallate	WEE1
epicatechin-3-O-gallate	CCR5
epicatechin-3-O-gallate	SRC
epicatechin-3-O-gallate	MT-ND4
epicatechin-3-O-gallate	AURKA
epicatechin-3-O-gallate	DGAT1
epicatechin-3-O-gallate	NFE2L2
epicatechin-3-O-gallate	ABL1
epicatechin-3-O-gallate	PDGFRB
epicatechin-3-O-gallate	FLT3
epicatechin-3-O-gallate	STAT3
epicatechin-3-O-gallate	HSD11B1
epicatechin-3-O-gallate	TDP1
epicatechin-3-O-gallate	TYMS
epicatechin-3-O-gallate	FFAR1
epicatechin-3-O-gallate	PPARG
epicatechin-3-O-gallate	PPARA
epicatechin-3-O-gallate	MTOR
epicatechin-3-O-gallate	SYK
epicatechin-3-O-gallate	CELA1
epicatechin-3-O-gallate	PREP
eriocitrin	CYP19A1
eriocitrin	SLC5A1
eriocitrin	SLC5A2
eriocitrin	MMP12
eriocitrin	TYR
eriocitrin	SRD5A1
eriocitrin	CA12
eriocitrin	CYP1B1
eriocitrin	CA2
eriocitrin	CA1
eriocitrin	EPHX2
eriocitrin	CA3
eriocitrin	CA6
eriocitrin	CA13
eriocitrin	CA5B
eriocitrin	ABCB1
eriocitrin	CA5A
eriocitrin	SLC5A4
eriocitrin	PTPN2
eriocitrin	CA7
eriocitrin	CA4
eriocitrin	HRAS
eriocitrin	MMP13
eriocitrin	TERT
eriocitrin	TAS2R31
eriocitrin	PTGS1
eriocitrin	ADORA2A
eriocitrin	ADORA2B
eriocitrin	ADORA1
eriocitrin	NADK
eriocitrin	ADORA3
eriocitrin	MAOB
eriocitrin	ABCG2
eriocitrin	CA14
eriocitrin	EDNRA
eriocitrin	SLC29A1
eriocitrin	MMP7
eriocitrin	MMP8
eriocitrin	ABCC1
eriocitrin	HSD17B1
eriocitrin	SHBG
eriocitrin	CBR1
eriocitrin	EIF4A1
eriocitrin	TDP1
eriocitrin	CHIA
eriocitrin	MMP2
eriocitrin	ESR1
eriocitrin	ESR2
eriocitrin	LGALS7
eriocitrin	KLK1
eriocitrin	KLK2
eriocitrin	LGALS1
eriocitrin	CASP3
eriocitrin	CASP6
eriocitrin	CASP8
eriocitrin	CASP1
eriocitrin	NAALAD2
eriocitrin	SLC28A3
eriocitrin	PARP1
eriocitrin	PGF
eriocitrin	VEGFA
eriocitrin	MAPT
eriocitrin	DNMT1
eriocitrin	DYRK1A
eriocitrin	PGD
eriocitrin	ST3GAL3
eriocitrin	FUT7
eriocitrin	MET
eriocitrin	BCL2
eriocitrin	FUT4
eriocitrin	STAT1
eriocitrin	ACE
eriocitrin	ACHE
eriocitrin	MAG
eriocitrin	AKR1B1
eriocitrin	SLC10A2
eriocitrin	PTPN1
eriocitrin	AMY2A
eriocitrin	TTR
eriocitrin	FHIT
eriocitrin	TYMS
eriocitrin	GAA
eriocitrin	APP
eriocitrin	PYGL
eriocitrin	GRM2
eriocitrin	ALDH2
eriocitrin	YARS
eriocitrin	ITGAV
eriocitrin	ITGB3
eriocitrin	CES1
eriocitrin	PPARG
eriocitrin	CES2
eriocitrin	LGALS4
eriocitrin	LGALS8
eriocitrin	TNNC1
eriocitrin	TNNT2
eriocitrin	TNNI3
eriocitrin	FGF2
eriocitrin	CA9
eriocitrin	TACR2
eriocitrin	MGMT
eriocitrin	TYMP
eriocitrin	HCAR2
hemiphloin	CA7
hemiphloin	CA12
hemiphloin	ESR1
hemiphloin	ESR2
hemiphloin	CYP19A1
hemiphloin	AKR1B1
hemiphloin	RXRA
hemiphloin	SERPINE1
hemiphloin	SELP
hemiphloin	MMP13
hemiphloin	CA4
hemiphloin	MMP12
hemiphloin	ABCG2
hemiphloin	CYP1B1
hemiphloin	PTGS1
hemiphloin	TAS2R31
hemiphloin	ADORA1
hemiphloin	ADORA3
hemiphloin	ABCC1
hemiphloin	HSD17B1
hemiphloin	SHBG
hemiphloin	CBR1
hemiphloin	SELL
hemiphloin	MAOB
hemiphloin	ABCB1
hemiphloin	SLC5A2
hemiphloin	PLA2G1B
hemiphloin	KLK1
hemiphloin	KLK2
hemiphloin	CES1
hemiphloin	PPARG
hemiphloin	CES2
hemiphloin	POLB
hemiphloin	CA2
hemiphloin	CA1
hemiphloin	CA3
hemiphloin	CA6
hemiphloin	CA13
hemiphloin	CA5B
hemiphloin	CA5A
hemiphloin	PLA2G2A
hemiphloin	PLA2G5
hemiphloin	PLA2G10
hemiphloin	MMP14
hemiphloin	BCHE
hemiphloin	ACHE
hemiphloin	MAPT
hemiphloin	DNMT1
hemiphloin	DYRK1A
hemiphloin	KCNH2
hemiphloin	APP
hemiphloin	MAPK14
hemiphloin	TERT
hemiphloin	MMP2
hemiphloin	PGD
hemiphloin	ST3GAL3
hemiphloin	FUT7
hemiphloin	MET
hemiphloin	BCL2
hemiphloin	FUT4
hemiphloin	STAT1
hemiphloin	AKR1C3
hemiphloin	CTSB
hemiphloin	GRM5
hemiphloin	EIF4A1
hemiphloin	SLC29A1
hemiphloin	SLC5A4
hemiphloin	EDNRA
hemiphloin	PTPN1
hemiphloin	KIT
hemiphloin	SRC
hemiphloin	KDR
hemiphloin	FGFR1
hemiphloin	GRM2
hemiphloin	PRKCG
hemiphloin	PRKCB
hemiphloin	PRKCE
hemiphloin	PRKCH
hemiphloin	PRKACA
hemiphloin	CA9
hemiphloin	SLC5A1
hemiphloin	PRKCZ
hemiphloin	PGF
hemiphloin	VEGFA
hemiphloin	NR1H4
hemiphloin	LTB4R
hemiphloin	SIRT2
hemiphloin	MMP9
hemiphloin	SQLE
hemiphloin	SLC5A11
hemiphloin	IMPDH1
hemiphloin	ITGAV ITGB3
hemiphloin	CTSL
hemiphloin	HIF1A
hemiphloin	ABCC9
hemiphloin	ST6GAL1
hemiphloin	MT-ND4
hemiphloin	PPARA
hemiphloin	FFAR1
hemiphloin	F7
kaempferol	NOX4
kaempferol	AKR1B1
kaempferol	XDH
kaempferol	TYR
kaempferol	FLT3
kaempferol	CA2
kaempferol	ALOX5
kaempferol	CA7
kaempferol	HSD17B2
kaempferol	ABCC1
kaempferol	HSD17B1
kaempferol	AHR
kaempferol	CA12
kaempferol	ESRRA
kaempferol	ABCB1
kaempferol	CYP1B1
kaempferol	ABCG2
kaempferol	ADORA1
kaempferol	CA4
kaempferol	ACHE
kaempferol	MAOA
kaempferol	GLO1
kaempferol	SYK
kaempferol	GSK3B
kaempferol	MMP9
kaempferol	MMP2
kaempferol	ALOX15
kaempferol	ALOX12
kaempferol	PTPRS
kaempferol	ADORA2A
kaempferol	CDK5R1
kaempferol	CDK5
kaempferol	CCNB3
kaempferol	CDK1
kaempferol	CCNB1
kaempferol	CCNB2
kaempferol	ARG1
kaempferol	GPR35
kaempferol	ESR2
kaempferol	DAPK1
kaempferol	MPG
kaempferol	SLC22A12
kaempferol	TTR
kaempferol	AKR1B10
kaempferol	TNKS2
kaempferol	TNKS
kaempferol	CDK6
kaempferol	CDK2
kaempferol	CYP19A1
kaempferol	CSNK2A1
kaempferol	EGFR
kaempferol	AVPR2
kaempferol	IGF1R
kaempferol	F2
kaempferol	PIM1
kaempferol	AURKB
kaempferol	DRD4
kaempferol	MPO
kaempferol	PIK3R1
kaempferol	PYGL
kaempferol	CA1
kaempferol	SRC
kaempferol	PTK2
kaempferol	KDR
kaempferol	MMP13
kaempferol	MMP3
kaempferol	CA3
kaempferol	PLK1
kaempferol	CA6
kaempferol	CDK1
kaempferol	PKN1
kaempferol	CA14
kaempferol	CA9
kaempferol	MET
kaempferol	NEK2
kaempferol	CXCR1
kaempferol	CAMK2B
kaempferol	ALK
kaempferol	AKT1
kaempferol	NEK6
kaempferol	PLA2G1B
kaempferol	CA5A
kaempferol	BACE1
kaempferol	AXL
kaempferol	NUAK1
kaempferol	AKR1C2
kaempferol	AKR1C1
kaempferol	AKR1C3
kaempferol	AKR1C4
kaempferol	CA13
kaempferol	AKR1A1
kaempferol	APP
kaempferol	PARP1
kaempferol	MMP12
kaempferol	CD38
kaempferol	TOP1
kaempferol	ESR1
kaempferol	PTGS2
kaempferol	CFTR
kaempferol	PFKFB3
kaempferol	AMY1A
kaempferol	GRK6
kaempferol	TERT
kaempferol	MAPT
luteolin	NOX4
luteolin	AKR1B1
luteolin	CDK5R1
luteolin	CDK5
luteolin	XDH
luteolin	MAOA
luteolin	FLT3
luteolin	CA2
luteolin	CCNB3
luteolin	CDK1
luteolin	CCNB1
luteolin	CCNB2
luteolin	ALOX5
luteolin	ADORA1
luteolin	CA7
luteolin	GLO1
luteolin	APP
luteolin	SYK
luteolin	GSK3B
luteolin	PARP1
luteolin	TTR
luteolin	MMP9
luteolin	CA12
luteolin	MMP2
luteolin	CA4
luteolin	MMP12
luteolin	CD38
luteolin	CYP1B1
luteolin	ABCG2
luteolin	AKR1B10
luteolin	TNKS2
luteolin	TNKS
luteolin	TOP1
luteolin	ARG1
luteolin	PTPRS
luteolin	ABCC1
luteolin	HSD17B1
luteolin	ACHE
luteolin	CDK6
luteolin	ABCB1
luteolin	HSD17B2
luteolin	CYP19A1
luteolin	ESR2
luteolin	ADORA2A
luteolin	CSNK2A1
luteolin	ALOX15
luteolin	ALOX12
luteolin	ESR1
luteolin	PTGS2
luteolin	CFTR
luteolin	AMY1A
luteolin	GRK6
luteolin	CA1
luteolin	CA9
luteolin	CDK2
luteolin	TERT
luteolin	CDK1
luteolin	TYR
luteolin	AHR
luteolin	ESRRA
luteolin	GPR35
luteolin	AVPR2
luteolin	IGF1R
luteolin	EGFR
luteolin	F2
luteolin	PIM1
luteolin	AURKB
luteolin	DRD4
luteolin	MPO
luteolin	PIK3R1
luteolin	DAPK1
luteolin	PYGL
luteolin	SRC
luteolin	PTK2
luteolin	KDR
luteolin	MMP13
luteolin	MMP3
luteolin	CA3
luteolin	PLK1
luteolin	CA6
luteolin	PKN1
luteolin	CA14
luteolin	MET
luteolin	NEK2
luteolin	CXCR1
luteolin	CAMK2B
luteolin	ALK
luteolin	AKT1
luteolin	NEK6
luteolin	PLA2G1B
luteolin	CA5A
luteolin	BACE1
luteolin	AXL
luteolin	NUAK1
luteolin	AKR1C2
luteolin	AKR1C1
luteolin	AKR1C3
luteolin	AKR1C4
luteolin	CA13
luteolin	AKR1A1
luteolin	PFKFB3
luteolin	PLG
luteolin	KDM4E
luteolin	AR
naringenin	CYP19A1
naringenin	CA7
naringenin	ABCC1
naringenin	HSD17B1
naringenin	CA12
naringenin	SHBG
naringenin	CA4
naringenin	CYP1B1
naringenin	CBR1
naringenin	ESR1
naringenin	ESR2
naringenin	PTGS1
naringenin	MAOB
naringenin	ADORA1
naringenin	ADORA3
naringenin	ABCG2
naringenin	TAS2R31
naringenin	AKR1C3
naringenin	PLA2G1B
naringenin	GRM5
naringenin	CES1
naringenin	PPARG
naringenin	CES2
naringenin	SLC5A2
naringenin	MMP12
naringenin	POLB
naringenin	MMP13
naringenin	PLA2G2A
naringenin	PLA2G5
naringenin	PLA2G10
naringenin	BACE1
naringenin	CHRNA7
naringenin	KLK1
naringenin	KLK2
naringenin	RXRA
naringenin	SERPINE1
naringenin	SRC
naringenin	CA2
naringenin	CA1
naringenin	HSD17B14
naringenin	KIT
naringenin	KDR
naringenin	FGFR1
naringenin	MET
naringenin	CA3
naringenin	CA6
naringenin	CA13
naringenin	CA5B
naringenin	CA5A
naringenin	NQO2
naringenin	CTSB
naringenin	NOX4
naringenin	AKR1B1
naringenin	CLK1
naringenin	DYRK1B
naringenin	BCHE
naringenin	CA9
naringenin	ESRRA
naringenin	ESRRB
naringenin	CDK5R1 CDK5
naringenin	IGF1R
naringenin	INSR
naringenin	DYRK1A
naringenin	HSD17B2
naringenin	IGFBP3
naringenin	MMP2
naringenin	YWHAG
naringenin	SIRT2
naringenin	F3
naringenin	PTGER1
naringenin	PTGER2
naringenin	PTGER3
naringenin	BCL2L1
naringenin	PIK3CB
naringenin	CYP2C9
naringenin	CYP3A4
naringenin	PIK3CA
naringenin	VCP
naringenin	PGF
naringenin	VEGFA
naringenin	EDNRA
naringenin	ERN1
naringenin	MMP3
naringenin	APP
naringenin	GSK3B
naringenin	BCL2
naringenin	MMP9
naringenin	WEE1
naringenin	LCK
naringenin	SYK
naringenin	CCNE1 CDK2
naringenin	CCNE1 CDK3
naringenin	CDK4
naringenin	AURKA
naringenin	SNCA
naringenin	ALOX12
naringenin	HNF4A
naringenin	CDK1 CCNB1
naringenin	GRK2
naringenin	DUSP3
rutin	Common name
rutin	NMUR2
rutin	ADRA2A
rutin	ADRA2C
rutin	ACHE
rutin	AKR1B1
rutin	NOX4
rutin	CA7
rutin	CA12
rutin	CA4
rutin	CA2
rutin	RPS6KA3
rutin	NQO2
rutin	XDH
rutin	CD38
rutin	PTGS2
rutin	PDE5A
rutin	TNF
rutin	IL2
rutin	ADORA1
rutin	ALOX5
rutin	TERT
rutin	ADORA3
rutin	VCP
rutin	SLC29A1
rutin	TNNC1 TNNT2 TNNI3
rutin	SQLE
rutin	PLG
rutin	ABCG2
rutin	CYP1B1
rutin	KCNA3
rutin	TDP1
rutin	TP53
rutin	ESR1
rutin	SERPINE1
rutin	PRKCG
rutin	PRKCD
rutin	PRKCA
rutin	PRKCB
rutin	PRKCZ
rutin	PRKCE
rutin	PRKCH
rutin	PRKACA
rutin	APP
rutin	F10
rutin	KISS1R
rutin	MCL1
rutin	CHEK2
rutin	CHEK1
rutin	ALDH2
rutin	HSP90AB1
rutin	KCNH2
rutin	CCR1
rutin	CA1
rutin	CA9
rutin	CA13
rutin	EGFR
rutin	ADORA2A
rutin	MAPT
rutin	KDM4E
rutin	GPR35
rutin	AVPR2
rutin	TOP2A
rutin	MAOA
rutin	IGF1R
rutin	FLT3
rutin	CYP19A1
rutin	INSR
rutin	F2
rutin	PIM1
rutin	AURKB
rutin	DRD4
rutin	GLO1
rutin	MYLK
rutin	MPO
rutin	PIK3R1
rutin	DAPK1
rutin	PYGL
rutin	SYK
rutin	GSK3B
rutin	PTK2
rutin	HSD17B2
rutin	KDR
rutin	MMP13
rutin	MMP3
rutin	CA3
rutin	ALOX15
rutin	PLK1
rutin	CA6
rutin	CDK1
rutin	MMP9
rutin	PIK3CG
rutin	MMP2
rutin	PKN1
rutin	CA14
rutin	CSNK2A1
rutin	ALOX12
rutin	MET
rutin	NEK2
rutin	CXCR1
rutin	CAMK2B
theophylline	ADORA1
theophylline	ADORA2A
theophylline	ADORA2B
theophylline	ADORA3
theophylline	ACHE
theophylline	KCNH2
theophylline	CHIA
theophylline	BRD4
theophylline	BRD2
theophylline	BRDT
theophylline	BRD3
theophylline	CDK5R1
theophylline	CDK5
theophylline	CDK2
theophylline	CCNA1
theophylline	CCNA2
theophylline	CDK9
theophylline	CCNT1
theophylline	DYRK1A
theophylline	PDE5A
theophylline	GRM5
theophylline	NAAA
theophylline	GDA
theophylline	PTPRC
theophylline	NISCH
theophylline	CES1
theophylline	METAP1
theophylline	ELANE
theophylline	TERT
theophylline	ALOX15
theophylline	CA12
theophylline	CA9
theophylline	MGLL
theophylline	PDE7A
theophylline	CISD1
theophylline	CES2
theophylline	PDE4A
theophylline	TNKS2
theophylline	ALOX5
theophylline	KDM4C
theophylline	CA2
theophylline	CA14
theophylline	ALPL
theophylline	CHEK1
theophylline	TLR9
theophylline	FAAH
theophylline	IDH1
theophylline	MAOA
theophylline	EGFR
theophylline	TGM2
theophylline	MAPK10
theophylline	GSK3A
theophylline	CDK2
theophylline	MET
theophylline	CTSS
theophylline	CTSL
theophylline	IDO1
theophylline	GRM4
theophylline	CYP19A1
theophylline	CCNE2
theophylline	CDK2
theophylline	CCNE1
theophylline	SCN9A
theophylline	BCHE
theophylline	CTSK
theophylline	ERBB2
theophylline	KAT2B
theophylline	CNOT7
theophylline	TK1
theophylline	MTNR1A
theophylline	MTNR1B
theophylline	ADAMTS5
theophylline	HMOX1
theophylline	PDE10A
theophylline	CAPN1
theophylline	NOS2
theophylline	CASP3
theophylline	TAAR1
theophylline	MAOB
theophylline	CHRM5
theophylline	CA1
theophylline	CHUK
theophylline	TYK2
theophylline	GUSB
theophylline	QPCT
theophylline	CDC7
theophylline	NOS1
theophylline	PREP
theophylline	FAP
theophylline	AKR1B1
theophylline	FPR1
theophylline	MALT1
theophylline	GSTP1
theophylline	HSD11B1
theophylline	ATR
theophylline	HDAC3
theophylline	HDAC2
theophylline	CHRNA7
theophylline	MAPK14
theophylline	CHRNA3
theophylline	HDAC1
theophylline	PARP3
theophylline	TLR4
theophylline	CHRNA4
theophylline	TDO2
theophylline	HPRT1
quercetin	Common name
quercetin	NOX4
quercetin	AVPR2
quercetin	AKR1B1
quercetin	XDH
quercetin	MAOA
quercetin	IGF1R
quercetin	FLT3
quercetin	CYP19A1
quercetin	EGFR
quercetin	F2
quercetin	CA2
quercetin	PIM1
quercetin	ALOX5
quercetin	AURKB
quercetin	DRD4
quercetin	ADORA1
quercetin	CA7
quercetin	GLO1
quercetin	MPO
quercetin	PIK3R1
quercetin	ADORA2A
quercetin	DAPK1
quercetin	PYGL
quercetin	CA1
quercetin	GSK3B
quercetin	SRC
quercetin	PTK2
quercetin	HSD17B2
quercetin	KDR
quercetin	MMP13
quercetin	MMP3
quercetin	CA3
quercetin	ALOX15
quercetin	ABCC1
quercetin	PLK1
quercetin	CA6
quercetin	CDK1
quercetin	MMP9
quercetin	CA12
quercetin	MMP2
quercetin	PKN1
quercetin	CA14
quercetin	CA9
quercetin	CSNK2A1
quercetin	ALOX12
quercetin	MET
quercetin	CA4
quercetin	NEK2
quercetin	CXCR1
quercetin	CAMK2B
quercetin	ALK
quercetin	AKT1
quercetin	ABCB1
quercetin	NEK6
quercetin	PLA2G1B
quercetin	CA5A
quercetin	BACE1
quercetin	CYP1B1
quercetin	AXL
quercetin	ABCG2
quercetin	NUAK1
quercetin	AKR1C2
quercetin	AKR1C1
quercetin	AKR1C3
quercetin	AKR1C4
quercetin	CA13
quercetin	AKR1A1
quercetin	GPR35
quercetin	MAPT
quercetin	KDM4E
quercetin	TOP2A
quercetin	INSR
quercetin	ACHE
quercetin	MYLK
quercetin	SYK
quercetin	PIK3CG
quercetin	APEX1
quercetin	PTPRS
quercetin	ESR2
quercetin	MPG
quercetin	SLC22A12
quercetin	CDK5R1 CDK5
quercetin	CCNB3 CDK1 CCNB1 CCNB2
quercetin	ARG1
quercetin	CDK6
quercetin	CDK2
quercetin	TYR
quercetin	HSD17B1
quercetin	AHR
quercetin	ESRRA
quercetin	APP
quercetin	PARP1
quercetin	TTR
quercetin	MMP12
quercetin	CD38
quercetin	AKR1B10
quercetin	TNKS2
quercetin	TNKS
quercetin	TOP1
quercetin	TERT
Catechin gallate	BCL2
Catechin gallate	KCNH2
Catechin gallate	BACE1
Catechin gallate	PGD
Catechin gallate	MAPK14
Catechin gallate	MMP2
Catechin gallate	MMP14
Catechin gallate	ST3GAL3
Catechin gallate	FUT7
Catechin gallate	FUT4
Catechin gallate	MAPT
Catechin gallate	DNMT1
Catechin gallate	DYRK1A
Catechin gallate	APP
Catechin gallate	TERT
Catechin gallate	MET
Catechin gallate	ABCB1
Catechin gallate	STAT1
Catechin gallate	SQLE
Catechin gallate	GABRA1
Catechin gallate	GABRB2
Catechin gallate	GABRG2
Catechin gallate	CA3
Catechin gallate	MMP12
Catechin gallate	CA7
Catechin gallate	CA6
Catechin gallate	CA9
Catechin gallate	CA5B
Catechin gallate	CA5A
Catechin gallate	CA2
Catechin gallate	CA1
Catechin gallate	CA12
Catechin gallate	HIF1A
Catechin gallate	MMP9
Catechin gallate	CA4
Catechin gallate	PTGS1
Catechin gallate	MMP13
Catechin gallate	CYP1B1
Catechin gallate	KLK1
Catechin gallate	KLK2
Catechin gallate	ABCC1
Catechin gallate	CA13
Catechin gallate	TAS2R31
Catechin gallate	PGF
Catechin gallate	VEGFA
Catechin gallate	DNM1
Catechin gallate	CHRNA7
Catechin gallate	KIT
Catechin gallate	HSD17B2
Catechin gallate	ALPL
Catechin gallate	RAF1
Catechin gallate	BRAF
Catechin gallate	SHBG
Catechin gallate	CBR1
Catechin gallate	SNCA
Catechin gallate	SERPINE1
Catechin gallate	MCL1
Catechin gallate	YWHAG
Catechin gallate	HSD17B1
Catechin gallate	WDR5
Catechin gallate	PTPsigma
Catechin gallate	MAP2K2
Catechin gallate	CELA1
Catechin gallate	SPHK2
Catechin gallate	PREP
Catechin gallate	MAP2K1
Catechin gallate	HSP90AA1
Catechin gallate	PIK3CA
Catechin gallate	SPHK1
Catechin gallate	NOX4
Catechin gallate	MELK
Catechin gallate	RPS6KB1
Catechin gallate	AURKA
Catechin gallate	CCR5
Catechin gallate	PARP1
Catechin gallate	RXRA
Catechin gallate	SRC
Catechin gallate	PDK1
Catechin gallate	SYK
Catechin gallate	CYP19A1
Catechin gallate	CDK5R1
Catechin gallate	CDK5
Catechin gallate	PRKCQ
Catechin gallate	POLB
Catechin gallate	ESR1
Catechin gallate	ESR2
Catechin gallate	TNF
Catechin gallate	CA14
Catechin gallate	CSF1R
Catechin gallate	THRA
Catechin gallate	THRB
Catechin gallate	PLA2G2A
Catechin gallate	PLA2G5
Catechin gallate	PLA2G10
Catechin gallate	NFE2L2
Catechin gallate	STAT3
Catechin gallate	HSD11B1
Catechin gallate	F11
Catechin gallate	EIF4A1
Catechin gallate	MTOR
Catechin gallate	EP300
Catechin gallate	F7
Catechin gallate	TLR9
Trifolin	ACHE
Trifolin	AKR1B1
Trifolin	CA2
Trifolin	CA7
Trifolin	CA12
Trifolin	CA4
Trifolin	NQO2
Trifolin	NOX4
Trifolin	ADRA2C
Trifolin	RPS6KA3
Trifolin	NMUR2
Trifolin	ADRA2A
Trifolin	PTGS2
Trifolin	CD38
Trifolin	PDE5A
Trifolin	ADORA1
Trifolin	TNF
Trifolin	IL2
Trifolin	XDH
Trifolin	ALOX5
Trifolin	SLC29A1
Trifolin	ADORA3
Trifolin	TERT
Trifolin	KCNA3
Trifolin	MCL1
Trifolin	PLG
Trifolin	ABCG2
Trifolin	ITGAV ITGB3
Trifolin	ALDH2
Trifolin	ITGA2B ITGB3
Trifolin	ITGB1 ITGA5
Trifolin	ITGAV ITGB6
Trifolin	CA13
Trifolin	KISS1R
Trifolin	F10
Trifolin	APP
Trifolin	HSP90AB1
Trifolin	RAF1
Trifolin	PIK3CA
Trifolin	CHEK2
Trifolin	CHEK1
Trifolin	SIGMAR1
Trifolin	DRD2
Trifolin	CDK1 CCNB1
Trifolin	PRKCG
Trifolin	PRKCD
Trifolin	PRKCA
Trifolin	PRKCB
Trifolin	PRKCE
Trifolin	PRKCH
Trifolin	EGFR
Trifolin	COMT
Trifolin	PRKCZ
Trifolin	TNNC1 TNNT2 TNNI3
Trifolin	PRKACA
Trifolin	DNM2
Trifolin	HSP90AA1
Trifolin	HDAC6
Trifolin	HDAC8
Trifolin	HDAC1
Trifolin	HDAC10
Trifolin	EGLN1
Trifolin	DUSP3
Trifolin	CDC7
Trifolin	MAPT
Trifolin	KDM4E
Trifolin	GPR35
Trifolin	AVPR2
Trifolin	TOP2A
Trifolin	MAOA
Trifolin	FLT3
Trifolin	INSR
Trifolin	DRD4
Trifolin	GLO1
Trifolin	MYLK
Trifolin	MPO
Trifolin	PIK3R1
Trifolin	DAPK1
Trifolin	PYGL
Trifolin	SYK
Trifolin	GSK3B
Trifolin	HSD17B2
Trifolin	MMP13
Trifolin	MMP3
Trifolin	CA3
Trifolin	ALOX15
Trifolin	CDK1
Trifolin	PIK3CG
Trifolin	CA14
Trifolin	CSNK2A1
Trifolin	ALOX12
Trifolin	CXCR1
Trifolin	CAMK2B
Trifolin	PLA2G1B
Trifolin	CA5A
Trifolin	APEX1
Trifolin	AKR1C2
Trifolin	AKR1C1
Trifolin	AKR1C3
Trifolin	AKR1C4
caffeine	ACHE
caffeine	KCNH2
caffeine	ADORA2A
caffeine	ADORA2B
caffeine	ADORA1
caffeine	ADORA3
caffeine	BRD4
caffeine	BRD2
caffeine	BRDT
caffeine	BRD3
caffeine	CHIA
caffeine	GDA
caffeine	MAOA
caffeine	MIF
caffeine	RGS4
caffeine	PDE5A
caffeine	PDE4A
caffeine	CCNE2
caffeine	CDK2
caffeine	CCNE1
caffeine	ACE
caffeine	TNKS2
caffeine	CASP3
caffeine	CASP7
caffeine	HMOX1
caffeine	CCNB3
caffeine	CDK1
caffeine	CCNB1
caffeine	CCNB2
caffeine	CTSH
caffeine	CTSC
caffeine	ELANE
caffeine	CTSF
caffeine	CTSK
caffeine	CTSS
caffeine	CTSV
caffeine	CTSL
caffeine	CTSB
caffeine	TBXAS1
caffeine	MGLL
caffeine	EGFR
caffeine	CA7
caffeine	CA1
caffeine	CA12
caffeine	CA2
caffeine	GRM4
caffeine	TERT
caffeine	P2RX7
caffeine	MAPK10
caffeine	GRM5
caffeine	MET
caffeine	MKNK1
caffeine	HCRTR2
caffeine	MAOB
caffeine	CYP11B1
caffeine	CYP19A1
caffeine	CYP11B2
caffeine	CYP3A4
caffeine	CDK2
caffeine	C5AR1
caffeine	CNOT7
caffeine	NAAA
caffeine	HSD11B1
caffeine	BACE1
caffeine	DHFR
caffeine	NOS1
caffeine	NOS2
caffeine	NOS3
caffeine	GRM2
caffeine	NQO2
caffeine	THRB
caffeine	CDK7
caffeine	CCNH
caffeine	PDE7A
caffeine	CHRNA3
caffeine	CHRNB2
caffeine	HTR1E
caffeine	RPS6KA2
caffeine	SLC6A2
caffeine	HCRTR1
caffeine	SLC6A3
caffeine	CA9
caffeine	TYK2
caffeine	PDE10A
caffeine	FNTA
caffeine	FNTB
caffeine	PGGT1B
caffeine	FNTA
caffeine	PSEN2
caffeine	PSENEN
caffeine	NCSTN
caffeine	APH1A
caffeine	PSEN1
caffeine	APH1B
caffeine	CA14
caffeine	GCK
caffeine	MTNR1B
caffeine	AR
caffeine	MTNR1A
caffeine	HMGCR
caffeine	NUDT1
caffeine	CTSG
caffeine	TSPO
caffeine	HSD17B3
caffeine	HTR2B
caffeine	F2
caffeine	FAAH
caffeine	PLAU
caffeine	USP10
caffeine	USP13
caffeine	HRH4
caffeine	CHRM2
caffeine	CHRM1
caffeine	GABRB3
caffeine	GABRG2
caffeine	GABRA5
caffeine	MKNK2
tiliroside	CA7
tiliroside	CA12
tiliroside	CA4
tiliroside	AKR1B1
tiliroside	CA2
tiliroside	RPS6KA3
tiliroside	ACHE
tiliroside	NMUR2
tiliroside	ADRA2A
tiliroside	ADRA2C
tiliroside	NQO2
tiliroside	PDE5A
tiliroside	NOX4
tiliroside	PTGS2
tiliroside	CD38
tiliroside	SLC5A1
tiliroside	XDH
tiliroside	ADORA1
tiliroside	PRKCD
tiliroside	PRKCA
tiliroside	PRKCB
tiliroside	PRKCE
tiliroside	IL2
tiliroside	PRKCH
tiliroside	TDP1
tiliroside	PRKCG
tiliroside	PTPN1
tiliroside	CHEK2
tiliroside	CHEK1
tiliroside	BCL2
tiliroside	KLK1
tiliroside	KLK2
tiliroside	SQLE
tiliroside	KDM2A
tiliroside	KDM6B
tiliroside	SERPINE1
tiliroside	ALOX5
tiliroside	KISS1R
tiliroside	DNM2
tiliroside	F10
tiliroside	TP53
tiliroside	GCGR
tiliroside	TRAP1
tiliroside	HSP90AA1
tiliroside	HSP90AB1
tiliroside	VCP
tiliroside	TNNC1 TNNT2 TNNI3
tiliroside	PRKCZ
tiliroside	PRKACA
tiliroside	SLC29A1
tiliroside	SLC5A2
tiliroside	ADRB1
tiliroside	DUSP3
tiliroside	TNF
tiliroside	KCNH2
tiliroside	CCR1
tiliroside	PTGER3
tiliroside	IKBKB
tiliroside	ITGA3
tiliroside	PDK1
tiliroside	ITGB1 ITGA4
tiliroside	WEE1
tiliroside	ESR1
tiliroside	BCL2L1
tiliroside	LDHA
tiliroside	LDHB
tiliroside	NOS2
tiliroside	PPARG
tiliroside	RELA
tiliroside	ADRA1D
tiliroside	ADRA1A
tiliroside	ADRA1B
tiliroside	HDAC1
tiliroside	RAF1
tiliroside	CCR4
tiliroside	MTOR
tiliroside	PIK3CA
tiliroside	MELK
tiliroside	ADRB2
tiliroside	LCK
tiliroside	GRK7
tiliroside	GRK3
tiliroside	DHODH
tiliroside	GRK2
tiliroside	GRK1
tiliroside	GRK5
tiliroside	GRK4
tiliroside	GRK6
tiliroside	CDK1
tiliroside	CCNB1
tiliroside	PTPN2
tiliroside	ITGA2B
tiliroside	ITGB3
tiliroside	F7
tiliroside	IDH1
tiliroside	PTGS1
tiliroside	FASN
tiliroside	FKBP1A
tiliroside	FKBP5
tiliroside	AGTR1
tiliroside	PIM2
tiliroside	PIM3
