# Supplementary material for: Liubao tea as a functional fermented food: multi-omics insights into its modulation of lymphatic endothelial cell metabolism
Source: Front Nutr. 2026 May 18;13:1759992. doi: 10.3389/fnut.2026.1759992 (PMC13222993; doi:10.3389/fnut.2026.1759992)
Supplement: Supplementary file 4 [file Table_3.xlsx]

## Sheet: Sheet1
Supplementary Table 3: Methodology Checklist (based on Nature Portfolio Reporting Standards)
Category	Item	Reported	Location in Manuscript	Details / Notes
Cell lines	Cell line source	Yes	Section 2.10	Human lymphatic endothelial cells (HLECs) from Jinyuan Biotechnology (Shanghai, China; Cat. No. JY336)
	Authentication / validation	Yes	Section 2.10	Cells used at passages 3–6; no additional authentication performed (standard commercial cell line)
	Mycoplasma testing	No	Not performed	Not applicable (commercial cells; no contamination observed during culture)
Culture conditions	Culture medium	Yes	Section 2.10	Specialized LEC medium (Zhongqiao Xinzhou, Cat. No. ZMY068) with 5% FBS and 1% ECGS (details in text)
	Temperature / CO₂	Yes	Section 2.10	37 °C, 5% CO₂, humidified incubator (Thermo Fisher Heracell™ 150i)
	Subculturing	Yes	Section 2.10	0.25% trypsin-EDTA (Servicebio, Cat. No. G4021), 1:3 ratio
Reagents & supplies	Liubao tea extract (LBT)	Yes	Section 2.7	Freeze‑dried powder; prepared in RPMI-1640; used at 50 μg/mL (proliferation) and 0–200 μg/mL (cytotoxicity)
	Lipopolysaccharide (LPS)	Yes	Section 2.11	1 μg/mL; Solarbio, Beijing, China; Cat. No. L8880
	CCK-8 kit	Yes	Section 2.11	Meilunbio, Dalian, China; Cat. No. MA0225
	PBS	Yes	Sections 2.11, 2.12	Solarbio, Beijing, China; Cat. No. P1020
	96‑well plates	Yes	Section 2.11	Servicebio, China; Cat. No. CCP-96N
	6‑well plates	Yes	Section 2.12	Servicebio, Wuhan, China; Cat. No. CCP-6H
	200 μL pipette tips	Yes	Section 2.12	Solarbio, Beijing, China; Cat. No. YA0405
	RNA extraction kit	Yes	Section 2.13	EasyPure® RNA Kit (TransGen Biotech, Beijing, China; Cat. No. ER101-01)
	Reverse transcription kit	Yes	Section 2.13	SweScript All‑in‑One Blue RT SuperMix (Servicebio, Wuhan, China; Cat. No. G3337)
	qPCR SuperMix	Yes	Section 2.13	TransStart® Top Green qPCR SuperMix (+Dye I) (TransGen Biotech, Cat. No. AQ132-11)
Equipment	CO₂ incubator	Yes	Section 2.10	Thermo Fisher Heracell™ 150i (USA)
	Microplate reader	Yes	Section 2.11	BioTek Synergy HTX (USA)
	Inverted microscope	Yes	Section 2.12	Olympus (Japan)
	qPCR system	Yes	Section 2.13	Gentier 96E Real‑Time PCR System (Tianlong, Xi’an, China)
	NanoDrop spectrophotometer	Yes	Section 2.13	NanoDrop 2000 (Thermo Fisher Scientific, USA)
Experimental design	Experimental groups	Yes	Sections 2.11, 2.12	(1) Control, (2) LPS (1 μg/mL), (3) LPS + LBT (1 μg/mL LPS + 50 μg/mL LBT)
	Concentrations tested	Yes	Section 2.11	Cytotoxicity: 0, 1, 5, 10, 20, 50, 100, 200 μg/mL; Proliferation: 50 μg/mL
	Time points	Yes	Sections 2.11, 2.12	0, 24, 48 hours
	Replicates	Yes	Sections 2.11, 2.12, 2.13	Three technical replicates per experiment; three independent biological replicates
Gene sequences	Primer sequences	Yes	Table 1 (in manuscript)	Primers for FYN, MYLK, EGLN1, and β‑actin (see Table 1)
Statistical analysis	Software	Yes	Section 2.14	R 4.5.1, GraphPad Prism 9.5.1
	Normality test	Yes	Section 2.14	Shapiro‑Wilk test
	Variance test	Yes	Section 2.14	F test (two groups), Levene’s test (multiple groups)
	Two‑group comparison	Yes	Section 2.14	Student’s t‑test or Wilcoxon rank‑sum test
	Multi‑group comparison	Yes	Section 2.14	ANOVA + Tukey HSD or Kruskal‑Wallis test
	Multiple correction	Yes	Section 2.14	Benjamini‑Hochberg FDR, Bonferroni
Data & code availability	Raw data	Yes	–	Available from corresponding author upon reasonable request
	Custom code	No	–	Not applicable (no custom code generated)
Ethics	Ethical approval	Yes	–	Not required for this study (commercial cell line, no animal experiments)
