# Supplementary material for: Liubao tea as a functional fermented food: multi-omics insights into its modulation of lymphatic endothelial cell metabolism
Source: Front Nutr. 2026 May 18;13:1759992. doi: 10.3389/fnut.2026.1759992 (PMC13222993; doi:10.3389/fnut.2026.1759992)
Supplement: Supplementary file 5 [file Table_4.xlsx]

## Sheet: 02_QC_Summary
Supplementary Table 4. Quality control metrics of scRNA-seq data before and after filtering
Metric	Value
Cells_Before_Filter	81753
Cells_After_Filter	81377
Genes_Before_Filter	26414
Genes_After_Filter	26414
Cell_Retention_Rate	0.9954
Gene_Retention_Rate	1
