# Supplementary material for: Liubao tea as a functional fermented food: multi-omics insights into its modulation of lymphatic endothelial cell metabolism
Source: Front Nutr. 2026 May 18;13:1759992. doi: 10.3389/fnut.2026.1759992 (PMC13222993; doi:10.3389/fnut.2026.1759992)
Supplement: Supplementary file 6 [file Table_5.xlsx]

## Sheet: 04_decontX_Summary
Supplementary Table 5. Assessment of ambient RNA contamination and decontamination results for each sample.
Sample	Cells	Mean_Contamination	Median_Contamination	Max_Contamination	Min_Contamination	Adaptive_Threshold	Removed_High_Contamination	Retained_Cells	Status	Error_Message
Disease.HRR236663	8580	0.042	0.0112	0.9997	1e-04	0.1	581	7999	success	NA
Disease.HRR236664	8551	0.0359	0.0104	0.9997	1e-04	0.1	417	8134	success	NA
Disease.HRR236665	8583	0.0634	0.0301	0.891	1e-04	0.1065	1110	7473	success	NA
Disease.HRR236666	13002	0.0811	0.0179	0.9992	0	0.1	1649	11353	success	NA
Disease.HRR236667	9964	0.0688	0.0335	0.9984	0	0.1092	1275	8689	success	NA
Disease.HRR236668	2945	0.0211	0.01	0.6807	3e-04	0.1	118	2827	success	NA
control.HRR236669	3151	0.0237	0.0135	0.6689	5e-04	0.1	120	3031	success	NA
control.HRR236670	3844	0.0656	0.0137	0.9944	1e-04	0.1	389	3455	success	NA
control.HRR236671	15402	0.1373	0.0345	0.9999	0	0.1738	2674	12728	success	NA
control.HRR236672	7355	0.0424	0.0168	0.9472	0	0.1	593	6762	success	NA
