# Supplementary material for: Liubao tea as a functional fermented food: multi-omics insights into its modulation of lymphatic endothelial cell metabolism
Source: Front Nutr. 2026 May 18;13:1759992. doi: 10.3389/fnut.2026.1759992 (PMC13222993; doi:10.3389/fnut.2026.1759992)
Supplement: Supplementary file 7 [file Table_6.xlsx]

## Sheet: 05_DoubletFinder_Summary
Supplementary Table 6. Summary of doublet identification and removal using DoubletFinder for each sample
Sample	Cells_Before	Doublets	Singlets	Not_Evaluated	Retained_Cells	Capture_Cells_For_Rate	Expected_Doublets_Input	Expected_Doublets_Adj	Doublet_Rate_Pct	Method	pK
Disease.HRR236663	7999	511	7488	0	7488	8653	573	511	6.39	DoubletFinder	0.03
Disease.HRR236664	8134	508	7626	0	7626	8615	568	508	6.25	DoubletFinder	0.3
Disease.HRR236665	7473	463	7010	0	7010	8598	566	463	6.2	DoubletFinder	0.18
Disease.HRR236666	11353	871	10482	0	10482	13113	997	871	7.67	DoubletFinder	0.19
Disease.HRR236667	8689	524	8165	0	8165	9999	760	524	6.03	DoubletFinder	0.09
Disease.HRR236668	2827	41	2786	0	2786	2951	67	41	1.45	DoubletFinder	0.1
control.HRR236669	3031	59	2972	0	2972	3158	77	59	1.95	DoubletFinder	0.3
control.HRR236670	3455	98	3357	0	3357	3893	117	98	2.84	DoubletFinder	0.3
control.HRR236671	12728	1022	11706	0	11706	15506	1178	1022	8.03	DoubletFinder	0.29
control.HRR236672	6762	377	6385	0	6385	7461	427	377	5.58	DoubletFinder	0.03
