# Supplementary material for: Liubao tea as a functional fermented food: multi-omics insights into its modulation of lymphatic endothelial cell metabolism
Source: Front Nutr. 2026 May 18;13:1759992. doi: 10.3389/fnut.2026.1759992 (PMC13222993; doi:10.3389/fnut.2026.1759992)
Supplement: Supplementary file 8 [file Table_7.xlsx]

## Sheet: Sheet1
Supplementary Table 7. List of differentially expressed genes in bulk RNA-seq between LE and control groups
gene_id	Fold change	log2FoldChange	pvalue	padj	Regulation	Lymphedema(mean)	Control(mean)
ABTB3	-2.93677	-1.55423	0.000295894	0.00975614	down	10.8026	31.692
ACADL	-2.35721	-1.23708	3.52901e-09	1.75118e-06	down	34.1275	80.7902
ACE	2.0756	1.05353	0.00293455	0.0464126	up	1577.71	760.097
ACP3	-4.6989	-2.23232	0.000316695	0.0101225	down	4.17952	19.5197
ACRBP	2.32352	1.21631	0.000371543	0.0112445	up	23.2456	10.0181
ACSS1	2.0136	1.00978	0.000253951	0.00898516	up	366.631	181.977
ACTG2	-2.38072	-1.2514	0.00291435	0.0461299	down	82.7154	197.131
ADAM33	2.22698	1.15509	0.000323766	0.0102169	up	5878.36	2639.58
ADAM8	-2.22864	-1.15616	0.000118964	0.00542832	down	43.1933	96.1906
ADAMTS9-AS2	-2.64876	-1.40532	0.0031684	0.0489342	down	5.59374	14.9567
ADAP2	-2.37202	-1.24612	0.000188284	0.0072851	down	32.6784	77.3484
ADGRF5	-3.10248	-1.63342	0.000155099	0.00648119	down	114.924	356.651
ADH1B	8.89131	3.1524	0.000706419	0.0175271	up	165.017	18.5536
ADORA3	-5.81708	-2.54029	1.57925e-05	0.00127425	down	5.02434	29.1275
ALOX5	-4.4492	-2.15355	4.70337e-06	0.000527442	down	9.63163	42.5795
ALX1	-3.55331	-1.82916	1.49272e-05	0.0012143	down	15.3395	54.4391
AMIGO2	-3.69231	-1.88453	2.23809e-06	0.000308499	down	126.65	467.884
AMZ1	-2.11755	-1.0824	0.00035158	0.0108362	down	65.0966	137.924
ANGPT4	-2.85245	-1.5122	0.00140521	0.0276981	down	12.1035	34.4395
ANKRD33B	2.60948	1.38376	1.09564e-05	0.000974047	up	958.624	367.286
ANOS1	-5.5023	-2.46004	6.78684e-11	5.09342e-08	down	11.1139	60.8044
ANXA10	-3.12465	-1.64369	0.000230113	0.00842714	down	7.74253	24.2804
AOAH	-3.21487	-1.68476	0.0013336	0.0269558	down	6.45531	20.5057
AOC3	-2.59659	-1.37662	7.00673e-05	0.00377926	down	48.944	127.143
APOL3	2.20974	1.14388	0.00147986	0.0286574	up	896.778	405.793
AQP9	-2.55391	-1.35271	0.00319735	0.0492352	down	23.5799	59.9883
ARHGAP29	2.06197	1.04403	3.07453e-06	0.00038736	up	2715.56	1316.99
ARHGAP4	-2.10545	-1.07413	0.00053475	0.0145003	down	34.0088	71.2732
ARSL	-3.45289	-1.7878	1.51304e-06	0.000222461	down	7.31777	25.2294
ATF7IP2	-2.22778	-1.15561	0.000149985	0.00634767	down	21.9279	48.687
ATP2A3	-2.63022	-1.39518	0.00120858	0.025305	down	188.964	273.129
ATP6V0D2	-2.29332	-1.19744	0.0013654	0.0272789	down	39.6911	90.7398
B3GNT7	-2.40709	-1.26729	0.000776255	0.0185886	down	13.5213	32.4246
BCL2A1	-3.10446	-1.63434	0.00113942	0.0241112	down	13.1565	40.516
BDKRB1	-2.19292	-1.13285	0.000300405	0.00980714	down	198.374	435.102
BIN2	-2.73501	-1.45155	0.000824793	0.0192264	down	11.4914	31.3147
BMP2	-4.03708	-2.01331	0.000181135	0.00716205	down	89.4369	360.887
C1QA	-3.07569	-1.62091	0.00028095	0.00943121	down	54.9929	169.062
C1QB	-4.02516	-2.00904	0.000181543	0.0071639	down	120.61	485.363
C1QC	-4.83716	-2.27416	2.21911e-05	0.00162535	down	110.841	536.019
C3AR1	-3.22119	-1.68759	2.30741e-05	0.00167153	down	30.6195	98.4905
C3orf80	-2.64139	-1.4013	3.23803e-08	1.02952e-05	down	57.9594	153.187
C5AR1	-2.8774	-1.52477	0.000528146	0.0144044	down	101.335	291.471
C5orf46	-10.7116	-3.4211	2.58312e-05	0.00181854	down	1.09457	11.7683
C8orf34	-3.56131	-1.83241	2.71961e-06	0.000357493	down	4.19677	14.8057
C8orf89	5.82648	2.54262	0.00192456	0.034791	up	8.12722	4.33482
CADPS	-2.58035	-1.36756	0.00255203	0.0419332	down	44.8851	115.82
CALB2	-4.63113	-2.21136	0.000321177	0.0101732	down	33.5829	155.601
CARD10	2.79756	1.48417	1.52514e-08	5.68243e-06	up	295.442	105.736
CARD11	-3.1021	-1.63325	1.56916e-06	0.000229017	down	48.0891	148.725
CCL13	-3.95942	-1.98529	0.000212946	0.00793863	down	8.08552	31.8908
CCL2	-2.08128	-1.05747	9.30162e-05	0.00458134	down	324.446	675.157
CCL8	-3.12881	-1.64561	0.00155377	0.0297404	down	5.33541	16.4584
CCN3	2.35115	1.23337	1.15172e-07	2.56858e-05	up	4118.09	1751.29
CCNJL	-2.94485	-1.55819	0.000712741	0.0175743	down	8.08971	23.807
CCR5	-4.03136	-2.01127	5.30455e-06	0.000584945	down	6.74962	27.0675
CD14	-2.76233	-1.46589	1.09923e-05	0.000974047	down	143.886	397.371
CD163	-4.58613	-2.19728	1.06814e-07	2.46528e-05	down	169.388	776.744
CD163L1	-3.02839	-1.59855	9.80557e-05	0.00478208	down	103.05	312.013
CD209	-3.52275	-1.8167	7.73041e-05	0.00398548	down	14.8826	52.2601
CD24	-5.09605	-2.34938	3.10803e-07	6.23144e-05	down	19.6597	99.8486
CD28	-3.95299	-1.98295	0.000122429	0.00553553	down	11.7004	46.2129
CD300C	-2.34289	-1.22829	0.0027022	0.0436774	down	18.6197	43.5891
CD4	-2.76113	-1.46526	0.000178381	0.00706722	down	80.4138	221.894
CD53	-3.12327	-1.64306	0.0026972	0.0436322	down	53.5681	167.196
CD74	-3.54434	-1.82552	5.26912e-05	0.0030315	down	386.973	1371.51
CD84	-3.1454	-1.65324	0.00196201	0.0351163	down	136.561	429.414
CDC25B	2.00512	1.00369	1.07492e-14	2.37067e-11	up	5714.05	2849.65
CDCA2	2.41132	1.26982	0.00126406	0.0260544	up	616.912	255.852
CDH10	-3.67295	-1.87694	1.1082e-07	2.49963e-05	down	32.0688	117.769
CDKN2B	-2.39563	-1.26041	7.20799e-06	0.000729956	down	897.14	2149.31
CDKN2C	2.21328	1.14618	0.000271228	0.00929827	up	741.026	334.868
CECR2	-4.47446	-2.16171	8.64801e-08	2.09334e-05	down	7.89149	34.8672
CENPA	2.69209	1.42873	0.00206203	0.036317	up	199.145	74.0066
CENPI	2.12158	1.08514	0.00257563	0.0422161	up	332.375	156.676
CHDH	3.13646	1.64914	9.9586e-05	0.00484481	up	75.85	24.1864
CHRDL1	2.48332	1.31227	0.000230873	0.00843939	up	576.103	232.062
CHRM2	-6.61656	-2.72608	9.18231e-06	0.000876248	down	2.31519	15.2613
CLDN14	-2.11504	-1.08068	0.0013484	0.0271169	down	9.74667	20.5185
CLDN14-AS1	-2.20139	-1.13841	1.21281e-05	0.00104213	down	66.2929	145.852
CLEC7A	-2.89254	-1.53234	0.000723437	0.0178158	down	15.274	44.1135
CMKLR1	-2.37421	-1.24745	0.000788641	0.0187246	down	74.5028	176.993
COL4A5	-2.37671	-1.24896	3.11847e-05	0.00204962	down	72.4346	172.028
COL8A2	2.11074	1.07775	0.0026899	0.0435497	up	1855.94	879.304
CPXM2	-5.65524	-2.49959	0.000139861	0.00608793	down	26.4261	149.359
CPZ	2.05852	1.04161	0.00247844	0.0410638	up	1260.4	612.256
CR1	-3.83982	-1.94104	0.000255289	0.00901643	down	10.2814	39.1673
CRIP1	3.22989	1.69149	0.000652623	0.0166038	up	310.019	96.005
CSF1R	-2.19316	-1.13301	0.00267423	0.0433312	down	96.0331	210.563
CSF2RB	-3.06244	-1.61468	0.000167059	0.00681993	down	15.2395	46.607
CSF3R	-3.45575	-1.789	0.000486364	0.0136354	down	8.14009	28.035
CSRNP3	-2.93121	-1.5515	0.000873698	0.0199563	down	12.7112	37.1006
CTTNBP2	-3.06478	-1.61578	0.00218945	0.0380065	down	84.6038	259.046
CXCL3	-3.92841	-1.97394	0.000270475	0.00929827	down	16.3397	64.153
CXCL5	-5.8368	-2.54518	5.57811e-06	0.000605026	down	80.0386	467.261
CXCL6	-3.97755	-1.99188	0.000790563	0.0187478	down	35.5084	141.191
CXCL8	-3.94293	-1.97927	7.88698e-06	0.000774993	down	42.1572	432.215
CXCR4	-3.34451	-1.7418	0.00103147	0.0225979	down	6.1761	20.5765
CYBB	-3.07675	-1.62141	0.00271848	0.0437979	down	83.106	255.57
CYP26B1	-2.78795	-1.4792	2.9784e-05	0.00198265	down	71.2045	198.262
CYP27C1	2.4302	1.28108	0.000858069	0.0197356	up	26.8187	10.9796
CYTH4	-2.7634	-1.46645	0.00195779	0.0351163	down	28.3128	78.0666
DACT1	-2.31596	-1.21161	0.000126031	0.00564695	down	1757.89	4071.45
DCDC2C	-4.35513	-2.12272	0.00145561	0.028288	down	4.70272	20.3984
DENND3	2.27516	1.18597	3.52572e-11	2.79928e-08	up	611.127	268.407
DES	3.21295	1.6839	5.49126e-05	0.0031231	up	196.389	61.1324
DGKG	-2.7009	-1.43344	5.34631e-05	0.00305818	down	10.3712	27.9186
DLX4	2.45974	1.29851	0.0030775	0.0481745	up	20.1167	8.10811
DMRT2	-2.77928	-1.47471	0.000105318	0.00503628	down	15.5689	43.0147
DNASE1L3	-2.35799	-1.23756	0.000471631	0.0133164	down	157.392	371.148
DNM1	2.83184	1.50174	2.14222e-05	0.00158735	up	1646.22	581.37
DOCK8	-2.16725	-1.11587	2.98502e-05	0.00198265	down	84.3384	182.672
DSC3	-6.82219	-2.77024	3.26954e-05	0.00212082	down	4.68667	31.6519
DYNC1I1	-2.05103	-1.03635	0.000113665	0.00524627	down	45.8868	94.0298
DYSF	-2.77483	-1.4724	3.27846e-08	1.02952e-05	down	97.8639	271.491
EDIL3	-2.34714	-1.2309	0.00102112	0.0224505	down	863.996	2028.02
EDIL3-DT	-2.60423	-1.38086	0.00271622	0.0437979	down	19.5775	51.0636
EDNRB	-3.66834	-1.87513	3.14935e-06	0.000392578	down	32.3532	118.69
EFHD1	-3.57417	-1.83761	3.07778e-06	0.00038736	down	58.5087	209.078
EGFL6	5.5929	2.4836	3.66514e-07	6.99513e-05	up	85.0801	15.207
ELFN1	2.26716	1.18089	1.30368e-08	4.9763e-06	up	1191.85	525.684
EMB	-3.05087	-1.60922	0.00159389	0.0302259	down	95.5674	291.397
ENC1	-4.59955	-2.20149	7.97675e-16	2.63884e-12	down	1034.75	4759.71
EPHA3	-3.46556	-1.79309	3.07575e-07	6.22965e-05	down	13.8363	48.0575
EXTL1	-2.56127	-1.35686	0.00245969	0.0408576	down	38.6958	99.1975
EYA2	-2.88022	-1.52618	3.52035e-05	0.00224117	down	121.648	350.061
F11R	-2.00043	-1.00031	3.89897e-07	7.301e-05	down	70.3503	140.349
F2RL1	-2.34361	-1.22873	0.00289804	0.0460185	down	53.4424	125.113
F2RL3	-5.67009	-2.50337	0.000742437	0.0180505	down	1.6354	9.1454
FAM13C	-2.12047	-1.08438	1.9993e-06	0.000281448	down	48.0625	101.812
FAM241B	-2.04546	-1.03242	0.00046422	0.0131821	down	9.20865	18.6156
FBN2	-2.22053	-1.1509	0.00098688	0.0218867	down	2573.96	5715.31
FBXO43	3.21893	1.68658	0.00120114	0.0252024	up	51.4321	15.9313
FCER1G	-2.77033	-1.47006	0.000110038	0.00513915	down	90.7566	251.254
FCGR1A	-4.38757	-2.13342	1.00542e-05	0.000932553	down	10.6186	46.4664
FCGR2A	-3.46829	-1.79422	2.88788e-05	0.00196981	down	107.331	372.15
FCGR3A	-3.46614	-1.79333	0.000959992	0.0215553	down	61.3902	212.778
FGF11	-2.57192	-1.36284	3.67233e-10	2.35135e-07	down	37.6109	96.6251
FHAD1	2.28198	1.19028	0.000129535	0.00576311	up	155.546	68.0819
FHAD1-AS1	2.46848	1.30362	0.000743882	0.0180505	up	67.0469	27.0984
FHL1	2.25815	1.17514	3.97136e-08	1.11085e-05	up	9621.98	4261.1
FOLR2	-3.98654	-1.99514	2.1525e-06	0.000299959	down	28.9868	115.376
FOXS1	-4.75434	-2.24925	1.0834e-05	0.000969731	down	5.5797	26.5139
FPR1	-3.47094	-1.79533	6.6297e-07	0.000118552	down	11.4497	39.7374
FPR3	-3.48839	-1.80256	5.3304e-05	0.00305789	down	63.1679	220.332
FRMPD1	-2.15319	-1.10648	0.00249188	0.0411811	down	15.3484	32.7204
FUCA1	-2.4053	-1.26622	0.000396676	0.0117574	down	1586.15	3815.02
FXYD6	-2.4424	-1.2883	0.000970203	0.0216621	down	22.642	55.0334
G0S2	2.15109	1.10506	0.000274512	0.00929827	up	1056.83	491.293
GABRA5	-2.86745	-1.51977	0.00198308	0.0353658	down	18.043	51.7798
GAP43	-3.47921	-1.79876	0.000154751	0.00648027	down	7.65524	26.6899
GAS2L3	2.17155	1.11872	5.37901e-05	0.00306804	up	443.509	204.257
GATM	-3.35582	-1.74666	0.000315021	0.0100853	down	13.6134	45.4967
GCNT2	-4.62472	-2.20937	6.03855e-05	0.0033574	down	1.82191	8.29158
GDF6	-2.13325	-1.09306	0.00135011	0.0271239	down	269.545	575.423
GIMAP4	-7.25952	-2.85987	6.47986e-08	1.67037e-05	down	2.4301	17.8176
GIMAP6	-3.33568	-1.73798	0.000417461	0.0122396	down	5.41745	17.9878
GJA5	-3.44211	-1.78329	3.16452e-06	0.000392578	down	7.43386	25.5928
GJB3	4.82321	2.26999	4.50186e-05	0.00273264	up	11.7548	2.41617
GMNC	-3.107	-1.63552	0.000854392	0.0197241	down	8.17607	25.42
GPR27	-2.35656	-1.23668	0.00239315	0.0402848	down	10.2484	23.9063
GPR34	-3.06636	-1.61653	0.000690612	0.0171861	down	25.3328	77.6099
GRB7	2.79658	1.48366	0.000800946	0.0189037	up	12.7291	4.43631
GREB1	-2.08107	-1.05733	2.69797e-06	0.000357493	down	127.882	265.855
GRIK2	-2.89015	-1.53114	0.000113917	0.00524627	down	93.2896	269.921
GSDMA	-2.10813	-1.07596	0.00303842	0.0477133	down	7.35162	15.4442
H1-2	-2.39474	-1.25987	6.1769e-05	0.00341519	down	409.322	980.312
H2AC15	-2.01841	-1.01322	0.00013153	0.00582753	down	17.3835	35.2169
H2AC18	-2.22216	-1.15196	0.000695316	0.0172733	down	160.069	355.589
H2AC19	-2.16634	-1.11526	0.000904893	0.0205271	down	140.536	304.344
H2BC18	-2.08016	-1.05669	0.0012423	0.0257045	down	15.4802	32.0467
H2BC5	-2.0294	-1.02106	0.000432879	0.0125419	down	92.9976	188.67
H2BC8	-6.2864	-2.65223	0.00044681	0.0128161	down	1.88433	11.7957
H3C14	-3.14897	-1.65488	0.000825023	0.0192264	down	4.70988	14.835
H4C8	-2.36835	-1.24388	0.000202112	0.00768531	down	38.4729	91.0757
HAS1	-4.15035	-2.05323	7.89158e-09	3.56e-06	down	85.8054	356.306
HCK	-3.49436	-1.80503	0.000344095	0.0107876	down	18.4422	64.2658
HEYL	-2.28599	-1.19282	0.00139327	0.0275723	down	9.37957	21.5739
HIF3A	6.50907	2.70245	7.77018e-10	4.67365e-07	up	58.1352	8.92678
HLA-DMB	-3.00299	-1.5864	0.00168596	0.0313047	down	37.9886	114
HLA-DOA	-3.14461	-1.65288	0.00171509	0.0316384	down	6.44005	20.2148
HLA-DQA1	-5.59072	-2.48303	0.00037438	0.0112592	down	6.71597	37.4382
HLA-DQB1	-4.89794	-2.29217	4.86814e-05	0.00287582	down	7.0391	34.3865
HLA-DRA	-3.76392	-1.91224	0.000730717	0.0179505	down	134.031	504.435
HOXA-AS2	-3.10604	-1.63508	2.48321e-08	8.21486e-06	down	19.5632	60.5358
HOXA13	5.81742	2.54038	7.40603e-11	5.25008e-08	up	41.4055	7.07905
HOXA2	-5.62352	-2.49147	1.08266e-11	1.10336e-08	down	7.38635	41.1776
HOXA3	-3.81482	-1.93162	2.71357e-13	4.48847e-10	down	108.185	412.461
HOXA4	-2.65609	-1.4093	7.96455e-08	1.95171e-05	down	40.413	107.212
HOXA5	-5.32731	-2.41341	6.36914e-18	4.21403e-14	down	83.7386	445.924
HOXA6	-3.3076	-1.72579	4.13039e-12	5.46561e-09	down	47.457	156.844
HOXB-AS3	-2.56777	-1.36051	0.00185055	0.0338228	down	106.378	273.072
HOXB6	-2.59779	-1.37729	0.000743542	0.0180505	down	232.6	604.076
HOXB8	-13.0375	-3.70459	5.10263e-07	9.29193e-05	down	7.90843	102.639
HOXB9	-10.5332	-3.39687	7.48119e-14	1.34995e-10	down	1.86692	19.0747
HOXC11	4.88275	2.28769	0.00281045	0.0449514	up	198.308	40.6388
HOXC13-AS	3.50691	1.8102	0.00249381	0.0411811	up	14.7001	4.20952
HOXD13	11.5443	3.5291	0.000925875	0.0209313	up	13.0123	1.15033
HS3ST2	-3.44611	-1.78497	2.55289e-05	0.00180972	down	34.553	118.774
HSPA12B	4.34947	2.12084	0.000156487	0.00652543	up	301.627	69.3532
HSPA7	-2.70448	-1.43535	0.00279744	0.0447794	down	23.6077	63.7697
HTR2A	-3.02029	-1.59469	4.02947e-08	1.11085e-05	down	52.4179	158.158
ICOSLG	-2.82621	-1.49887	1.47962e-06	0.000219172	down	22.1896	62.5219
IGF1	-2.26294	-1.1782	0.00238959	0.040264	down	117.931	266.781
IL10RA	-3.51906	-1.81519	1.37937e-05	0.0011408	down	19.2154	67.4747
IL1B	-2.03583	-1.02562	0.000381927	0.011417	down	16.5217	33.5708
IL33	-3.8191	-1.93323	6.92842e-11	5.09342e-08	down	714.926	2730.28
IL6	-2.50075	-1.32236	9.8024e-07	0.000157881	down	352.706	882.024
IL6-AS1	-2.71858	-1.44286	7.59365e-08	1.88408e-05	down	86.8137	236.009
INHBA	-2.94439	-1.55797	6.35119e-08	1.65875e-05	down	4079.11	12010.9
INHBA-AS1	-2.7422	-1.45534	3.10463e-09	1.5951e-06	down	21.0507	57.8167
INSYN2A	-2.02095	-1.01503	9.02021e-07	0.000149202	down	68.4772	138.477
IQGAP2	-2.03945	-1.02818	0.00131491	0.0267415	down	61.6219	125.524
IRAG2	-3.52137	-1.81614	0.000461174	0.0131144	down	3.4371	11.9493
IRF4	3.60684	1.85073	0.00239794	0.0403021	up	109.536	30.3458
IRF5	-2.48367	-1.31247	0.0031354	0.0486587	down	14.9535	36.9722
IRF8	-3.10117	-1.63281	0.00106101	0.0230475	down	15.2465	47.2211
ISLR2	-2.52006	-1.33346	0.000636607	0.0163256	down	18.742	47.1541
ITGA2	-2.2887	-1.19453	5.61886e-06	0.000606135	down	560.49	1282.98
KCNC3	-3.31107	-1.7273	1.70675e-08	6.1595e-06	down	31.0932	102.85
KCNJ5	-3.08031	-1.62308	0.000349439	0.010823	down	20.5597	63.2053
KCNQ1	-3.11772	-1.64049	0.00121523	0.0253245	down	4.84262	14.9646
KCNQ3	-2.79264	-1.48163	1.81921e-05	0.00138883	down	40.9301	113.897
KCNQ5	-2.61692	-1.38787	0.000279533	0.00940416	down	59.6737	156.37
KDR	-4.41562	-2.14262	3.12729e-10	2.06912e-07	down	15.866	69.8964
KIT	2.67078	1.41726	0.000357638	0.0109718	up	126.105	47.2145
KRT222	3.10873	1.63633	0.000530935	0.0144321	up	46.5181	14.9139
KYNU	-2.65484	-1.40863	0.000451329	0.0128898	down	12.6955	33.4122
LAIR1	-3.28821	-1.7173	0.00060368	0.015808	down	34.9811	114.88
LAPTM5	-3.09667	-1.63072	0.00145386	0.028288	down	495.804	1535.2
LBP	-2.84821	-1.51006	0.000299041	0.00979342	down	8.91049	25.178
LDLRAD4	-2.17042	-1.11797	2.809e-05	0.00192261	down	202.117	438.922
LETR1	4.07527	2.0269	0.000123149	0.00554283	up	19.3425	4.7159
LIF	-2.68201	-1.42332	0.000184387	0.00720749	down	107.933	289.324
LILRB2	-3.73884	-1.90259	0.000519908	0.014234	down	7.21315	26.9129
LIMCH1	-2.29467	-1.19829	3.82394e-06	0.000451794	down	1140.64	2617.34
LINC00452	-2.78748	-1.47896	0.00265378	0.0431761	down	3.50184	9.79235
LINC00578	-3.3632	-1.74984	0.000982178	0.0218312	down	2.27097	7.70038
LINC01085	2.23811	1.16228	0.000433461	0.0125419	up	338.499	151.072
LINC01305	-2.20238	-1.13906	0.00243826	0.0406357	down	15.0375	33.1377
LINC01614	-2.30675	-1.20586	0.000707375	0.0175289	down	64.8915	149.924
LINC01705	-2.25518	-1.17324	0.000601473	0.015771	down	123.073	277.548
LINC02511	2.10375	1.07297	7.48488e-06	0.000754149	up	109.304	52.0796
LINC02930	-3.24451	-1.698	0.000271494	0.00929827	down	5.85832	18.9335
LIPC	2.29952	1.20133	2.98661e-05	0.00198265	up	108.691	47.3402
LMX1B	7.82226	2.96759	2.69058e-06	0.000357493	up	42.064	5.41284
LOC100288637	2.39934	1.26264	0.000158905	0.00659276	up	190.115	79.2787
LOC100506532	-3.24501	-1.69822	0.000862848	0.0197768	down	6.86142	22.3186
LOC101928383	-2.23615	-1.16102	0.000472731	0.0133285	down	42.6788	95.3781
LOC101928419	2.65312	1.40769	0.000161808	0.00666335	up	14.9008	5.68824
LOC101929650	4.12554	2.04458	0.00168292	0.0313047	up	15.7852	3.81123
LOC102723996	-3.21878	-1.68652	3.22168e-07	6.3947e-05	down	15.2358	48.772
LOC105369388	-4.30455	-2.10586	6.00539e-06	0.000640827	down	5.61967	24.3781
LOC105369591	5.12799	2.35839	0.000256209	0.00901805	up	7.87153	1.48729
LOC105371064	6.68423	2.74076	0.000256244	0.00901805	up	41.1747	6.16992
LOC105371734	2.56579	1.3594	0.000621151	0.0161068	up	12.0858	4.6103
LOC105371824	-2.61434	-1.38645	0.000257768	0.00904534	down	4.51311	11.9182
LOC105374027	-2.86408	-1.51807	7.02656e-05	0.00377968	down	12.5416	35.7528
LOC105374343	4.91644	2.29762	2.28781e-05	0.0016634	up	21.1298	4.30597
LOC105374985	-2.51533	-1.33075	1.01013e-05	0.000932559	down	68.8528	173.167
LOC105375242	-3.50831	-1.81078	0.00140064	0.0276355	down	2.1758	7.6194
LOC105375249	2.63164	1.39596	0.000270311	0.00929827	up	31.5786	11.9775
LOC105375785	2.27849	1.18808	3.29488e-06	0.000403704	up	49.8282	21.7183
LOC105376214	2.45538	1.29594	0.00103004	0.0225915	up	25.9439	10.5233
LOC105376244	-2.29435	-1.19809	0.000583787	0.0154501	down	6.69578	15.3987
LOC105376289	2.23579	1.16078	0.00213124	0.0372385	up	37.1389	16.6649
LOC105376374	2.20432	1.14033	0.00025793	0.00904534	up	51.3679	23.2943
LOC105378120	2.51749	1.33199	0.00198224	0.0353658	up	17.0246	6.72772
LOC105378443	-2.66343	-1.41329	2.34702e-05	0.0016923	down	13.1223	34.6815
LOC107984262	2.04459	1.03181	0.000681994	0.0170705	up	20.54	10.0437
LOC107984293	2.03955	1.02825	0.000143935	0.00619734	up	16.1258	7.86967
LOC107984862	-2.19655	-1.13524	6.7661e-06	0.00069948	down	25.938	56.8455
LOC107986268	-2.17621	-1.12182	3.24197e-05	0.00210983	down	155.492	338.472
LOC107986269	-2.20615	-1.14153	0.000136124	0.00599065	down	16.8899	37.4065
LOC107986549	-2.22418	-1.15328	0.0030198	0.0474961	down	6.34749	14.34
LOC107986589	-4.81908	-2.26876	0.0031055	0.0484219	down	3.71633	17.7854
LOC112267916	-3.86389	-1.95005	7.24458e-07	0.000127255	down	21.0503	81.2371
LOC112267934	-3.01491	-1.59212	1.18986e-05	0.00102685	down	5.45662	16.249
LOC254896	-2.32973	-1.22016	1.63219e-05	0.00129589	down	37.7001	87.7838
LOC440982	16.5667	4.05021	3.61519e-07	6.96679e-05	up	9.89261	0.620963
LOC643201	4.11244	2.03999	0.00266635	0.0432743	up	10.9286	2.71922
LONRF2	-2.66887	-1.41623	0.000313305	0.0100465	down	11.3943	30.2766
LONRF3	-2.0865	-1.06108	0.00324258	0.0496238	down	34.9544	72.6585
LRRC4C	-4.36201	-2.12499	3.56941e-07	6.95933e-05	down	11.9075	51.8491
LSP1	2.15564	1.10812	0.000845647	0.0195632	up	1442.13	668.942
LUZP2	-3.37966	-1.75688	1.74004e-05	0.00135977	down	15.061	51.0516
LY86	-3.67356	-1.87718	0.00320214	0.0492708	down	5.8644	21.4343
MAB21L1	-2.21228	-1.14554	0.001805	0.0330816	down	122.268	270.664
MAGEL2	-2.9756	-1.57318	0.00019322	0.0074039	down	8.0738	23.8396
MARVELD2	3.50799	1.81065	1.54593e-08	5.68243e-06	up	38.2187	10.8737
MCAM	-2.76226	-1.46585	3.93415e-08	1.11085e-05	down	409.358	1131.04
MCF2L	2.74973	1.45929	7.60867e-05	0.00394851	up	720.481	261.994
MEOX2	3.24769	1.69941	8.56861e-10	5.0023e-07	up	591.472	182.255
MERTK	-2.55149	-1.35134	1.56569e-05	0.00126847	down	39.4525	100.499
METTL21EP	-2.68162	-1.42311	0.00135774	0.0271946	down	4.31008	11.559
MFAP3L	-2.35087	-1.2332	8.89308e-08	2.12673e-05	down	439.436	1033.41
MGAM	-2.54161	-1.34574	0.000284874	0.00948735	down	49.9551	126.876
MGAT4A	-3.24718	-1.69919	6.8374e-05	0.0037274	down	17.8625	57.9299
MIR143	-2.40768	-1.26764	0.00225564	0.0387956	down	9.54236	23.1633
MIR210HG	-2.7101	-1.43835	4.15959e-09	2.01375e-06	down	55.2091	149.387
MIR3147HG	-4.22111	-2.07762	0.00113808	0.0241086	down	4.21987	17.824
MIR7847	2.21383	1.14654	0.00103896	0.022662	up	233.161	105.25
MKX	2.87442	1.52327	0.000138561	0.0060446	up	210.438	73.2629
MLLT11	-2.03406	-1.02436	4.87895e-08	1.29123e-05	down	210.621	428.468
MMP1	-3.10878	-1.63635	0.00174536	0.0321071	down	2307.33	7173.12
MMP12	-4.76278	-2.2518	8.40302e-05	0.00424406	down	34.6945	165.137
MPEG1	-3.91649	-1.96956	9.70649e-07	0.000157881	down	62.9899	246.605
MPPED2	-7.4086	-2.8892	0.000386146	0.0115257	down	2.93554	21.8547
MPZL3	-2.15413	-1.10711	0.000154231	0.00647217	down	29.3375	63.085
MRC1	-3.42163	-1.77469	0.00132963	0.0269055	down	95.2053	325.735
MRO	-2.74774	-1.45825	0.00240783	0.040434	down	6.34386	17.2159
MS4A4A	-2.77456	-1.47226	0.000738147	0.0180314	down	25.031	69.4175
MS4A6A	-3.6343	-1.86168	8.15416e-06	0.0007973	down	19.6467	71.2751
MS4A7	-3.63691	-1.86271	0.00106605	0.0230475	down	37.9742	138.109
MSR1	-2.83215	-1.5019	0.000103875	0.00499228	down	208.652	590.733
MYBPH	2.85383	1.5129	0.00208961	0.0366401	up	143.478	50.1952
MYCT1	-2.51277	-1.32928	2.93939e-05	0.00198265	down	13.9661	35.029
MYO5C	-2.53615	-1.34264	0.00281423	0.0449755	down	6.69902	16.7766
MYOCD	-3.918	-1.97012	1.03109e-05	0.000946217	down	10.5451	41.4555
NAP1L2	-6.77793	-2.76084	2.23907e-08	7.79709e-06	down	8.09717	54.781
NBEAP1	-4.16172	-2.05718	0.00101067	0.0222649	down	3.76645	15.544
NCF2	-2.2394	-1.16311	0.00210067	0.0368015	down	59.6913	133.516
NCF4	-2.89184	-1.53199	0.00278102	0.0446245	down	16.196	46.7107
NCKAP1L	-2.70032	-1.43313	0.0028263	0.0450596	down	58.7885	158.658
NDNF	-2.36673	-1.24289	0.00194163	0.0350677	down	53.2783	126.143
NECTIN4	-2.22086	-1.15112	9.89943e-06	0.000926858	down	46.7433	103.474
NEFL	-5.04459	-2.33474	0.000359653	0.0110166	down	64.943	327.584
NEFM	-5.9695	-2.57761	1.36562e-05	0.00113591	down	58.0144	346.423
NEURL1B	2.39769	1.26165	0.00221762	0.0383762	up	81.9908	34.2681
NFAM1	-3.07085	-1.61864	0.000556953	0.0149391	down	13.5414	41.334
NHLH2	-7.11534	-2.83093	0.000252792	0.00898516	down	1.50547	10.6468
NPTXR	-2.81732	-1.49432	5.43522e-13	8.29874e-10	down	296.057	833.875
NR2F1	-2.72818	-1.44794	4.33402e-14	8.6026e-11	down	156.789	427.974
ODAD2	2.52398	1.3357	0.000260743	0.00911974	up	28.5409	11.3219
OLFML1	2.12873	1.09	0.00144339	0.0281709	up	2181.86	1024.94
OLR1	-4.27295	-2.09523	4.15613e-06	0.000482427	down	6.90794	29.3972
OPCML	-2.6859	-1.42541	7.61302e-05	0.00394851	down	62.7065	168.525
OSM	-9.26487	-3.21177	5.08202e-05	0.00295815	down	1.04332	9.46167
P2RY1	-2.5108	-1.32814	0.00184791	0.0338057	down	14.8479	37.0935
P2RY8	-4.47367	-2.16146	0.000580575	0.0153856	down	2.8028	12.3046
PABPC4L	-2.05673	-1.04035	3.4983e-05	0.00223993	down	46.2939	95.1532
PALMD	-2.41588	-1.27255	5.20772e-05	0.00300489	down	23.0651	55.7133
PARM1	-4.8315	-2.27247	3.02033e-06	0.000386778	down	101.403	489.559
PCDH10	-3.61124	-1.8525	1.65388e-05	0.00130788	down	11.9293	43.012
PCDH7	-2.90527	-1.53867	1.93923e-05	0.00147478	down	385.218	1119.34
PCDH9	-2.85673	-1.51436	6.99152e-08	1.75664e-05	down	391.332	1118.15
PCDHA10	-2.60199	-1.37962	1.75092e-07	3.69724e-05	down	46.2886	120.181
PCDHA11	-2.34734	-1.23102	3.46225e-06	0.000419038	down	12.7276	29.5778
PCDHA13	-2.09987	-1.0703	0.000784269	0.0186979	down	17.8223	37.1973
PCDHA2	-2.30072	-1.20208	6.8428e-05	0.0037274	down	12.3194	28.1608
PCDHA3	-2.30161	-1.20265	4.70685e-05	0.00280559	down	19.0095	43.492
PCDHA5	-2.14666	-1.10209	0.000173463	0.00697892	down	11.0026	23.3001
PCDHA6	-2.48138	-1.31115	1.09549e-07	2.49936e-05	down	25.2684	62.4516
PCDHB12	-2.19684	-1.13543	0.000205925	0.00778552	down	13.1462	28.7918
PCDHB9	-2.21101	-1.14471	3.98625e-08	1.11085e-05	down	40.7933	89.7316
PCED1B	-3.45945	-1.79054	2.62936e-08	8.55577e-06	down	21.3056	73.7686
PDE11A	-2.99951	-1.58473	0.000113274	0.00524098	down	8.33503	25.1341
PDE4C	-2.07599	-1.0538	0.0012717	0.0261304	down	54.9897	114.087
PEAR1	2.14928	1.10385	2.35313e-05	0.0016923	up	3583.69	1667.47
PECAM1	-3.20243	-1.67917	6.84678e-08	1.74233e-05	down	82.1145	262.795
PF4	-3.1422	-1.65178	0.00107041	0.023069	down	4.93238	15.4884
PIK3AP1	-2.99476	-1.58244	0.000305488	0.00990789	down	44.3862	132.718
PIK3R5	-2.95564	-1.56347	0.00196078	0.0351163	down	34.0083	100.456
PILRA	-2.34644	-1.23047	0.000470346	0.013299	down	34.6574	81.2575
PITX2	-10.0083	-3.32312	1.6727e-16	8.30034e-13	down	91.5868	916.856
PKN3	2.33043	1.2206	2.2816e-11	2.05852e-08	up	169.667	72.8022
PLA2G7	-3.32923	-1.73519	0.000664878	0.0168244	down	138.61	461.304
PLCG2	-2.12898	-1.09016	0.000175026	0.0070026	down	47.6456	101.495
PLD5	-5.11819	-2.35563	0.00237516	0.0401231	down	3.76679	19.3993
PLN	-3.44605	-1.78494	0.000145589	0.00622309	down	7.39567	25.7989
PLPP4	-2.25396	-1.17246	0.000311463	0.0100198	down	465.695	1049.67
PLVAP	-5.10505	-2.35192	0.00109141	0.0234199	down	26.5057	135.304
PMEPA1	-2.70923	-1.43788	7.04039e-15	1.74681e-11	down	353.811	959.016
PON3	2.25431	1.17269	0.000531507	0.0144321	up	29.3475	12.903
POU3F1	-4.3153	-2.10946	0.0011924	0.0250813	down	3.02507	13.0453
PPL	6.55334	2.71223	0.000148953	0.00633099	up	979.599	149.484
PPP1R3C	-2.02387	-1.01712	3.54934e-08	1.0515e-05	down	1826.8	3697.67
PRKAG3	6.74797	2.75445	5.12789e-06	0.000571817	up	52.943	7.85545
PRKCB	-3.08249	-1.6241	0.000477963	0.0134378	down	6.94558	21.3316
PRL	-10.5423	-3.39811	9.16436e-05	0.00455097	down	0.886059	9.38007
PRRG3	3.2408	1.69635	0.0032475	0.0496608	up	47.8006	14.7597
PSG4	-7.10528	-2.82889	0.00148574	0.0287431	down	389.815	431.157
PSMB9	2.02314	1.0166	7.53161e-05	0.00394851	up	241.86	119.53
PTAFR	-3.09135	-1.62824	1.76613e-05	0.00136937	down	21.6198	66.7414
PTGDR	-2.83666	-1.50419	8.81344e-05	0.0044065	down	26.8365	76.2348
PTPN22	-2.34478	-1.22945	0.0010778	0.0231528	down	28.3867	66.5103
PTPRE	-2.25172	-1.17103	5.98822e-09	2.76419e-06	down	96.7187	217.558
PTPRR	-2.00638	-1.0046	0.000140663	0.00610945	down	30.4798	61.1142
RARB	-3.16119	-1.66047	0.000517607	0.0142102	down	18.7095	59.2579
RASGEF1B	-2.26711	-1.18085	0.00243613	0.0406343	down	22.458	50.7619
RASGRP3	-2.53436	-1.34162	1.4142e-05	0.00115994	down	33.0691	83.7796
RBP1	-2.61419	-1.38636	2.89959e-05	0.00197103	down	16.0022	41.6836
RCSD1	-3.77335	-1.91585	4.33305e-05	0.00266438	down	10.2461	38.5445
RGS7	2.15018	1.10446	0.00133899	0.0270099	up	41.5339	19.2716
RIPOR2	2.02234	1.01602	3.04498e-05	0.00201466	up	935.695	462.582
RNASE1	-3.73817	-1.90233	0.000302425	0.00985686	down	130.287	486.818
RNF128	-2.30308	-1.20357	0.000598769	0.0157209	down	41.9734	96.803
ROBO2	-2.30783	-1.20654	0.000307454	0.0099509	down	33.73	77.8664
ROS1	-2.12898	-1.09016	0.000659148	0.0167094	down	34.4392	73.3535
RPH3AL-AS1	-17.4449	-4.12474	1.0744e-06	0.000170606	down	0.601185	10.4481
RRAD	-3.26721	-1.70806	0.000153821	0.00646861	down	62.8879	205.348
RTN4RL1	2.95911	1.56516	2.78622e-06	0.000363839	up	116.704	39.4019
RUNDC3A-AS1	-2.99997	-1.58495	0.000224766	0.00826182	down	4.81328	14.5536
SAMSN1	-3.59532	-1.84612	0.000686624	0.0171431	down	13.2883	47.7151
SASH3	-3.40648	-1.76828	4.67327e-05	0.00279397	down	14.9551	50.8578
SBSN	2.82276	1.49711	2.80705e-05	0.00192261	up	1708.45	605.235
SCG2	-4.74412	-2.24614	2.47607e-08	8.21486e-06	down	347.449	1648.38
SCN1A-AS1	-2.89228	-1.53221	0.00109802	0.0235109	down	5.47738	15.8892
SCN2A	-3.03179	-1.60017	4.97264e-07	9.13906e-05	down	133.51	404.699
SCN9A	-3.24723	-1.69921	1.47368e-06	0.000219172	down	41.6429	135.285
SCRG1	-2.02102	-1.01508	0.00143787	0.0281103	down	73.8065	149.171
SDK2	-2.91631	-1.54415	0.000879837	0.0200274	down	25.7584	75.0161
SDS	-3.25479	-1.70257	0.000262112	0.00912058	down	46.286	150.464
SECTM1	3.9389	1.97779	0.000519143	0.0142327	up	1096.1	278.261
SELL	-2.23192	-1.15829	0.00168312	0.0313047	down	9.43331	21.0141
SEMA3D	2.37248	1.24639	2.1172e-07	4.42362e-05	up	2905.32	1224.73
SEMA6B	-3.15156	-1.65607	1.81013e-05	0.00138723	down	43.2424	136.126
SERPINB7	-2.01736	-1.01247	0.00169974	0.0314493	down	198.995	401.606
SHOX	30.5506	4.93313	5.89482e-19	5.85032e-15	up	64.5456	2.15336
SIGLEC1	-3.13984	-1.65069	0.000572449	0.0152184	down	58.3392	182.945
SIM2	-5.36751	-2.42425	1.11175e-11	1.10336e-08	down	10.7428	57.5421
SIX2	2.2599	1.17626	4.33559e-05	0.00266438	up	175.96	77.8984
SKOR1	2.78233	1.4763	4.75673e-05	0.00282684	up	13.9005	4.9653
SLA	-2.92533	-1.5486	0.000854589	0.0197241	down	19.1386	55.8789
SLC22A3	-4.51643	-2.17518	6.24423e-15	1.74681e-11	down	77.3383	349.391
SLC30A3	-3.29578	-1.72062	8.58326e-07	0.00014687	down	18.0309	58.9768
SLC35F4	3.30787	1.7259	0.00109536	0.0234793	up	8.91046	2.64831
SLCO2A1	2.21854	1.14961	0.000114723	0.00527116	up	207.631	93.6495
SLCO2B1	-3.47883	-1.7986	1.28232e-05	0.00108773	down	105.992	368.616
SMIM3	-2.43531	-1.28411	7.98029e-11	5.46209e-08	down	479.224	1167.12
SNCA	-5.03392	-2.33168	4.00254e-06	0.000470097	down	4.95003	24.9451
SNED1	2.07653	1.05418	0.000902336	0.0204925	up	4382.28	2110.34
SNORD108	-2.26122	-1.1771	0.00121456	0.0253245	down	6.11521	13.8406
SNORD88B	2.81037	1.49076	0.000764557	0.0184619	up	10.3395	3.72776
SOX9	-2.3797	-1.25078	3.72196e-08	1.08643e-05	down	298.844	711.279
SP9	-8.02813	-3.00506	1.25103e-08	4.86896e-06	down	2.43986	19.3264
SPARCL1	-2.67362	-1.41879	1.71657e-05	0.00134673	down	6.83125	18.0275
SPI1	-2.83834	-1.50505	0.000813475	0.0191264	down	56.5939	160.43
SPP1	-3.85228	-1.94571	2.71186e-05	0.00188209	down	718.767	2768.73
SRD5A3-AS1	-2.29623	-1.19927	0.00162369	0.0305195	down	4.5179	10.3568
SRGN	-2.28493	-1.19215	1.55133e-07	3.34699e-05	down	254.115	580.686
ST6GAL1	-2.01007	-1.00725	0.00077636	0.0185886	down	69.3339	139.201
ST6GALNAC2	2.9339	1.55282	1.18351e-05	0.00102583	up	108.503	36.9678
ST8SIA4	-2.89607	-1.5341	0.000747298	0.0181113	down	7.61554	21.9027
STAB1	-2.64374	-1.40258	6.85426e-05	0.0037274	down	304.219	804.22
STC1	-2.70778	-1.43711	9.36527e-06	0.000889432	down	174.926	473.658
STMN3	2.25767	1.17483	0.000102964	0.00496052	up	1118.75	495.463
STRA6	-2.87571	-1.52392	0.000969928	0.0216621	down	22.3889	64.3388
SYK	-2.95644	-1.56386	0.000299058	0.00979342	down	29.0283	85.6864
SYNE2	2.2197	1.15036	1.09876e-08	4.36184e-06	up	541.543	243.893
SYNPO	-2.14003	-1.09763	0.000433107	0.0125419	down	333.494	713.725
SYT1	-2.23539	-1.16053	0.00138664	0.0275233	down	5.78527	12.7208
SYT14	2.78158	1.4759	0.000238228	0.00858501	up	218.945	78.7754
TAF7L	-2.52403	-1.33573	0.00102248	0.0224505	down	18.4105	46.4324
TAFA2	-2.45787	-1.29741	0.00189407	0.034365	down	16.6071	40.8411
TAGAP	-2.31376	-1.21024	0.000980158	0.0218107	down	6.51991	14.8914
TBX1	3.77536	1.91661	0.00314162	0.0487172	up	98.5187	26.1228
TBX15	2.25881	1.17557	5.00501e-12	5.57761e-09	up	1694.73	750.577
TBXAS1	-2.72395	-1.4457	0.00125805	0.0259843	down	19.8777	53.9724
TEX36	4.91304	2.29662	0.000108391	0.00509824	up	23.3603	4.80445
TFEC	-3.6502	-1.86797	2.16102e-06	0.000299959	down	13.3782	48.589
TGFA	-3.15505	-1.65766	0.000293156	0.00968196	down	7.0811	22.3223
TGM2	-2.84632	-1.5091	3.33865e-05	0.00215159	down	1724.81	4909.62
THSD7B	3.09793	1.6313	1.14291e-05	0.00100122	up	27.409	8.78167
TIAM2	2.0246	1.01764	0.000323654	0.0102169	up	339.013	167.464
TJP2	2.75741	1.46332	3.16514e-19	5.85032e-15	up	2053.69	744.499
TLR2	-2.60266	-1.37999	0.000120466	0.00545922	down	11.1159	28.7025
TLX2	3.95939	1.98528	0.00239489	0.0402848	up	7.57027	1.87941
TM4SF1	2.14611	1.10173	0.00078574	0.0186979	up	347.477	161.89
TM4SF18	-3.3304	-1.73569	0.00155697	0.0297443	down	3.84307	12.7817
TMC6	-2.23947	-1.16316	0.000838664	0.0194293	down	41.1726	92.2868
TMEM176A	-2.14615	-1.10175	0.00112295	0.0239157	down	35.197	75.4213
TMEM176B	-2.03808	-1.02721	0.00219208	0.0380065	down	62.5843	127.375
TMIGD3	-3.83012	-1.93739	0.000786501	0.0186979	down	4.31666	16.3501
TNFRSF10C	-2.30519	-1.20489	0.00121392	0.0253245	down	166.682	384.197
TNFRSF10D	-2.19526	-1.13439	0.000232478	0.0084669	down	1307.96	2871.38
TNFRSF11B	3.21875	1.6865	5.38679e-06	0.000590731	up	1429.29	444.167
TNFRSF21	-2.19019	-1.13105	9.9671e-06	0.000928812	down	319.73	700.189
TNFRSF6B	2.05029	1.03583	0.000319372	0.0101732	up	83.4065	40.5979
TNNT1	3.50423	1.8091	0.000192253	0.00739039	up	37.8871	10.7677
TOX	6.7236	2.74923	5.05804e-12	5.57761e-09	up	82.0073	12.2457
TOX2	-2.2513	-1.17076	4.22733e-05	0.00262214	down	177.421	399.022
TREM1	-4.20518	-2.07217	2.15638e-07	4.45855e-05	down	10.2128	42.8475
TREML3P	-7.28899	-2.86572	0.00194501	0.03509	down	1.22998	8.90143
TRPM2	-3.44674	-1.78523	0.00026354	0.00914513	down	16.1715	55.4919
TSPAN15	-4.26099	-2.09119	1.04539e-08	4.36184e-06	down	33.3823	142.335
TTLL7	-2.07183	-1.05091	3.52434e-11	2.79928e-08	down	192.092	397.796
TXK	-3.07834	-1.62215	0.00309825	0.0484219	down	3.86107	11.7292
TYROBP	-3.05893	-1.61303	0.00266054	0.0432152	down	62.9818	192.532
UBE2QL1	-3.0266	-1.5977	0.00282043	0.0450254	down	4.07748	12.4958
UNC5C	-4.02783	-2.01	4.75028e-12	5.57761e-09	down	29.8699	120.023
UPK2	-4.34955	-2.12087	1.75287e-05	0.00136442	down	2.01868	8.71853
VAV1	-2.54287	-1.34646	0.000877052	0.0199961	down	9.90942	25.2058
VAV3	-3.22083	-1.68743	0.000184793	0.00720749	down	10.5648	33.8739
VSIG4	-3.40378	-1.76714	0.000797941	0.0188776	down	34.3517	116.882
WAS	-2.26995	-1.18266	0.00272689	0.0438817	down	14.289	32.3519
WTAPP1	-3.14841	-1.65462	0.00117287	0.0247137	down	603.674	1900.73
XKR6	-2.75391	-1.46148	0.0010704	0.023069	down	16.6799	45.672
ZIC1	15.0888	3.91541	3.1341e-09	1.5951e-06	up	635.836	67.9399
ZIC4	12.4088	3.6333	4.30902e-08	1.17164e-05	up	477.973	65.4748
ZMYND15	-2.9505	-1.56096	0.000364748	0.0111142	down	4.00246	11.7301
ZNF208	-2.23443	-1.15991	0.000388197	0.0115696	down	59.2013	132.043
ZNF365	-2.18778	-1.12947	5.57134e-10	3.4558e-07	down	91.3283	199.852
ZNF367	2.2517	1.17101	3.08342e-06	0.00038736	up	298.402	132.5
ZNF385B	-2.8483	-1.5101	2.9748e-05	0.00198265	down	48.8792	139.234
ZNF728	-2.25231	-1.17141	0.00100258	0.0221359	down	9.13433	20.3364
ZNF804A	-7.81933	-2.96705	1.33743e-09	7.58477e-07	down	7.79715	60.8519
ZYG11A	3.41399	1.77146	0.000502491	0.014008	up	13.1813	3.84479
