# Supplementary material for: Liubao tea as a functional fermented food: multi-omics insights into its modulation of lymphatic endothelial cell metabolism
Source: Front Nutr. 2026 May 18;13:1759992. doi: 10.3389/fnut.2026.1759992 (PMC13222993; doi:10.3389/fnut.2026.1759992)
Supplement: Supplementary file 9 [file Table_8.xlsx]

## Sheet: Total predicted targets of Liub
Supplementary Table 8：Total predicted targets of Liubao tea
GPR35
ERBB2
AKR1B1
CCND1
CDK4
PDGFRB
FLT4
IGF1R
INSR
EGFR
CA2
CDK2
CCNA1
CCNA2
AURKB
CA7
CA1
GSK3B
SRC
PTK2
KDR
PLK1
CA6
CA12
CA14
CA9
CSNK2A1
MET
CA4
PLK4
CA13
TEK
AKT1
AURKA
CA5A
BACE1
MAP3K8
BRAF
EPHB4
HSPA1A
NUAK1
SQLE
FGR
LYN
GSR
TNNC1
TNNT2
TNNI3
XDH
DAO
PTGS2
ESR1
ESR2
MAOA
HSD17B3
PTPN1
ALOX5
CBR1
CDK5R1
CDK5
CES2
CA5B
SNCA
ACHE
CYP1A2
ALDH2
GRK6
SRD5A1
CA3
KCNA3
MAOB
AKR1C3
AKR1C1
STS
PIM1
ALK
AXL
MIF
ERN1
CNR1
CNR2
NFKB1
KCNA5
APEX1
FYN
LCK
PON1
DYRK1A
BCHE
AR
ALOX15
PFKFB3
NQO1
SHBG
OPRK1
CYP19A1
PDE4D
IKBKB
NTRK2
TTR
CYP1B1
SLC6A3
SLC16A3
SIRT1
TERT
GPR55
ADORA2A
ADORA1
ADORA2B
ACHE
KCNH2
ADORA3
BRD4
BRD2
BRDT
BRD3
CHIA
PDE5A
NAAA
MGLL
CA2
CA12
CA14
CA9
CASP3
GDA
CDK5R1
CDK5
CDK2
CCNA1
CCNA2
CDK9
CCNT1
DYRK1A
RGS4
HMOX1
TNKS2
CA1
QTRT1
MIF
CHEK1
PDE4A
EGFR
GRM5
SLC6A2
GRM4
TERT
PTPRC
ERBB2
CES1
CDK2
CES2
AKR1B1
MTNR1A
TGM2
ALOX5
CA7
PDE7A
CA13
ELANE
DUSP3
CTNNB1
USP7
METAP1
CHRNA3
CHRNB2
HTR1E
NAMPT
ALPL
MAPK10
NOTUM
GCK
CYP11B1
BCHE
CYP11B2
PLAU
CNOT7
TK1
MAPK8
MAPK9
KDM4C
TLR9
CNR1
TYK2
CCNE2
CDK2
CCNE1
CDK5
IDO1
TLR4
MTNR1B
KCNN1
KCNN3
KCNN2
TBXAS1
GABRB3
GABRA3
GABRG2
GABRB3
GABRG2
GABRA1
GABRB3
GABRG2
GABRA5
GABRA2
GABRB3
GABRG2
CASP7
NOS2
CYP19A1
FPR1
HSP90AA1
ACE
ALOX15
CTSK
HSD11B1
TAAR1
CHRM2
CHRM1
NOS1
RPS6KA2
BCL2
KCNH2
BACE1
PGD
MAPK14
MMP2
MMP14
ST3GAL3
FUT7
FUT4
MAPT
DNMT1
DYRK1A
APP
TERT
MET
ABCB1
STAT1
SQLE
GABRA1
GABRB2
GABRG2
CA3
MMP12
CA7
CA6
CA9
CA5B
CA5A
CA2
CA1
CA12
HIF1A
MMP9
CA4
PTGS1
MMP13
CYP1B1
KLK1
KLK2
ABCC1
CA13
TAS2R31
PGF
VEGFA
DNM1
CHRNA7
KIT
HSD17B2
ALPL
RAF1
BRAF
SHBG
CBR1
SNCA
SERPINE1
MCL1
YWHAG
HSD17B1
WDR5
PTPsigma
MAP2K2
CELA1
SPHK2
PREP
MAP2K1
HSP90AA1
PIK3CA
SPHK1
NOX4
MELK
RPS6KB1
AURKA
CCR5
PARP1
RXRA
SRC
PDK1
SYK
CYP19A1
CDK5R1
CDK5
PRKCQ
POLB
ESR1
ESR2
TNF
CA14
CSF1R
THRA
THRB
PLA2G2A
PLA2G5
PLA2G10
NFE2L2
STAT3
HSD11B1
F11
EIF4A1
MTOR
EP300
F7
TLR9
ADORA1
ADORA2A
ADORA2B
ADORA3
ACHE
KCNH2
CHIA
BRD4
BRD2
BRDT
BRD3
CDK5R1
CDK5
CDK2
CCNA1
CCNA2
CDK9
CCNT1
DYRK1A
PDE5A
GRM5
NAAA
GDA
PTPRC
NISCH
CES1
METAP1
ELANE
TERT
ALOX15
CA12
CA9
MGLL
PDE7A
CISD1
CES2
PDE4A
TNKS2
ALOX5
KDM4C
CA2
CA14
ALPL
CHEK1
TLR9
FAAH
IDH1
MAOA
EGFR
TGM2
MAPK10
GSK3A
CDK2
MET
CTSS
CTSL
IDO1
GRM4
CYP19A1
CCNE2
CDK2
CCNE1
SCN9A
BCHE
CTSK
ERBB2
KAT2B
CNOT7
TK1
MTNR1A
MTNR1B
ADAMTS5
HMOX1
PDE10A
CAPN1
NOS2
CASP3
TAAR1
MAOB
CHRM5
CA1
CHUK
TYK2
GUSB
QPCT
CDC7
NOS1
PREP
FAP
AKR1B1
FPR1
MALT1
GSTP1
HSD11B1
ATR
HDAC3
HDAC2
CHRNA7
MAPK14
CHRNA3
HDAC1
PARP3
TLR4
CHRNA4
TDO2
HPRT1
ACHE
AKR1B1
CA2
CA7
CA12
CA4
NQO2
NOX4
ADRA2C
RPS6KA3
NMUR2
ADRA2A
PTGS2
CD38
PDE5A
ADORA1
TNF
IL2
XDH
ALOX5
SLC29A1
ADORA3
TERT
KCNA3
MCL1
PLG
ABCG2
ITGAV
ITGB3
ALDH2
ITGA2B
ITGB3
ITGB1
ITGA5
ITGAV
ITGB6
CA13
KISS1R
F10
APP
HSP90AB1
RAF1
PIK3CA
CHEK2
CHEK1
SIGMAR1
DRD2
CDK1
CCNB1
PRKCG
PRKCD
PRKCA
PRKCB
PRKCE
PRKCH
EGFR
COMT
PRKCZ
TNNC1
TNNT2
TNNI3
PRKACA
DNM2
HSP90AA1
HDAC6
HDAC8
HDAC1
HDAC10
EGLN1
DUSP3
CDC7
MAPT
KDM4E
GPR35
AVPR2
TOP2A
MAOA
FLT3
INSR
DRD4
GLO1
MYLK
MPO
PIK3R1
DAPK1
PYGL
SYK
GSK3B
HSD17B2
MMP13
MMP3
CA3
ALOX15
CDK1
PIK3CG
CA14
CSNK2A1
ALOX12
CXCR1
CAMK2B
PLA2G1B
CA5A
APEX1
AKR1C2
AKR1C1
AKR1C3
AKR1C4
CA7
CA12
CA4
AKR1B1
CA2
RPS6KA3
ACHE
NMUR2
ADRA2A
ADRA2C
NQO2
PDE5A
NOX4
PTGS2
CD38
SLC5A1
XDH
ADORA1
PRKCD
PRKCA
PRKCB
PRKCE
IL2
PRKCH
TDP1
PRKCG
PTPN1
CHEK2
CHEK1
BCL2
KLK1
KLK2
SQLE
KDM2A
KDM6B
SERPINE1
ALOX5
KISS1R
DNM2
F10
TP53
GCGR
TRAP1
HSP90AA1
HSP90AB1
VCP
TNNC1
TNNT2
TNNI3
PRKCZ
PRKACA
SLC29A1
SLC5A2
ADRB1
DUSP3
TNF
KCNH2
CCR1
PTGER3
IKBKB
ITGA3
PDK1
ITGB1
ITGA4
WEE1
ESR1
BCL2L1
LDHA
LDHB
NOS2
PPARG
RELA
ADRA1D
ADRA1A
ADRA1B
HDAC1
RAF1
CCR4
MTOR
PIK3CA
MELK
ADRB2
LCK
GRK7
GRK3
DHODH
GRK2
GRK1
GRK5
GRK4
GRK6
CDK1
CCNB1
PTPN2
ITGA2B
ITGB3
F7
IDH1
PTGS1
FASN
FKBP1A
FKBP5
AGTR1
PIM2
PIM3
MAPK14
PGD
BCL2
MAPT
DNMT1
DYRK1A
APP
TERT
MMP2
MET
MMP14
ABCB1
BACE1
STAT1
SQLE
KCNH2
ST3GAL3
FUT7
FUT4
GABRA1
GABRB2
GABRG2
MMP12
CA3
CA2
CA1
CA12
CA7
CA6
CA9
CA5B
CA5A
HIF1A
MMP9
PTGS1
CA4
ABCC1
ABCG2
CA13
KLK1
KLK2
MMP13
DNM1
TAS2R31
PGF
VEGFA
CHRNA7
ESR1
FGFR1
HSP90AA1
CYP19A1
SNCA
DRD2
HSD17B2
GLI2
GLI1
ADORA3
YWHAG
CA14
SERPINE1
ALPL
RAF1
BRAF
RXRA
CDK5R1
CDK5
HSD17B1
THRA
THRB
POLB
ESR2
PDK1
ALOX5AP
PLA2G2A
PLA2G5
PLA2G10
NOX4
INSR
CYP1B1
PARP1
CHEK1
EIF4A1
WEE1
CCR5
SRC
MT-ND4
AURKA
DGAT1
NFE2L2
ABL1
PDGFRB
FLT3
STAT3
HSD11B1
TDP1
TYMS
FFAR1
PPARG
PPARA
MTOR
SYK
CELA1
PREP
AKR1B1
CDK5R1 CDK5
XDH
CYP19A1
CA2
CCNB3 CDK1 CCNB1 CCNB2
CA7
CDK6
CA1
CA12
CA9
CA4
ABCB1
CYP1B1
ABCG2
CBR1
TNKS2
TNKS
ALOX15
ALOX12
ESR1
ESR2
HSD17B1
ACHE
ADORA1
ADORA2A
PARP1
KDM4E
CDK1
GRK6
CSNK2A1
NOX4
MAOA
FLT3
PTGS2
SYK
GSK3B
ABCC1
TTR
CFTR
AKR1B10
LCK
IKBKB
NTRK2
BCHE
ADORA3
ALOX5
PIM1
PTPRS
EGFR
HSD17B2
AR
AMY1A
APP
NAE1
ARG1
PFKFB3
CALM1
GLO1
MMP9
MMP2
MMP12
CD38
TOP1
TERT
AURKB
CYP1A1
ESRRA
TYR
AHR
SLC22A12
PRKDC
ST6GAL1
PIK3CG
MAPT
TOP2A
INSR
MYLK
APEX1
MET
OPRD1
TBXAS1
KIT
MAOB
PTPN1
NOS2
PLA2G2A
PLA2G4A
IGF1R
KDR
PLK1
ALK
AXL
PDE5A
SRC
PLG
F2
SIGMAR1
CYP1A2
GPR35
ACHE
KCNH2
ADORA2A
ADORA2B
ADORA1
ADORA3
BRD4
BRD2
BRDT
BRD3
CHIA
GDA
MAOA
MIF
RGS4
PDE5A
PDE4A
CCNE2
CDK2
CCNE1
ACE
TNKS2
CASP3
CASP7
HMOX1
CCNB3
CDK1
CCNB1
CCNB2
CTSH
CTSC
ELANE
CTSF
CTSK
CTSS
CTSV
CTSL
CTSB
TBXAS1
MGLL
EGFR
CA7
CA1
CA12
CA2
GRM4
TERT
P2RX7
MAPK10
GRM5
MET
MKNK1
HCRTR2
MAOB
CYP11B1
CYP19A1
CYP11B2
CYP3A4
CDK2
C5AR1
CNOT7
NAAA
HSD11B1
BACE1
DHFR
NOS1
NOS2
NOS3
GRM2
NQO2
THRB
CDK7
CCNH
PDE7A
CHRNA3
CHRNB2
HTR1E
RPS6KA2
SLC6A2
HCRTR1
SLC6A3
CA9
TYK2
PDE10A
FNTA
FNTB
PGGT1B
FNTA
PSEN2
PSENEN
NCSTN
APH1A
PSEN1
APH1B
CA14
GCK
MTNR1B
AR
MTNR1A
HMGCR
NUDT1
CTSG
TSPO
HSD17B3
HTR2B
F2
FAAH
PLAU
USP10
USP13
HRH4
CHRM2
CHRM1
GABRB3
GABRG2
GABRA5
MKNK2
