# Supplementary material for: Liubao tea as a functional fermented food: multi-omics insights into its modulation of lymphatic endothelial cell metabolism
Source: Front Nutr. 2026 May 18;13:1759992. doi: 10.3389/fnut.2026.1759992 (PMC13222993; doi:10.3389/fnut.2026.1759992)
Supplement: Supplementary file 10 [file Table_9.xlsx]

## Sheet: Endothelial_cells_diffGenes
Supplementary Table 9： List of differentially expressed genes in endothelial cells between lymphedema and lymphedema groups
Gene	p_val	avg_log2FC	Lymphedema proportion (%)	Control proportion (%)	p_val_adj
CD247	2.04688521439697e-07	7.60938229036465	0.132	0.015	0.00540664260530817
RUNX3	1.61030622544825e-06	7.04216267748601	0.103	0.008	0.04253462863899
PRKCB	1.438756656079e-07	4.66824083467279	0.12	0.008	0.00380033183136707
SKAP1	1.64552465213005e-06	4.29863152932289	0.141	0.026	0.0434648881613631
MYOF	5.7705470384103e-08	-1.03306	0.081	0.283	0.0015242322947257
FN1	2.57440044177541e-07	-1.04095	0.141	0.355	0.00680002132690558
MAGI3	4.29051357187343e-08	-1.07627	0.103	0.317	0.00113329625487465
EPHX1	3.56851884570597e-08	-1.08662	0.188	0.43	0.000942588567904775
STX12	2.71633769825506e-08	-1.15324	0.192	0.438	0.00071749343961709
UGCG	2.88703114286579e-08	-1.16009	0.175	0.411	0.000762580406076569
MYO1E	5.06670516935829e-08	-1.16288	0.158	0.392	0.0013383195034343
SAT1	9.03063978998626e-08	-1.18534	0.333	0.585	0.00238535319412697
WDR13	5.26305847566854e-07	-1.2003	0.068	0.238	0.0139018426576309
NAALADL2	2.98563781550974e-07	-1.20847	0.077	0.253	0.00788626372588743
OSMR	1.30807786810817e-08	-1.23691	0.094	0.313	0.000345515688082091
FAM213A	4.91427021340976e-07	-1.23883	0.115	0.302	0.0129805533417005
MLXIP	1.82569193524358e-06	-1.25787	0.085	0.249	0.0482238267775239
COL18A1	4.8598133282368e-10	-1.27069	0.132	0.389	1.28367109252047e-05
MAT2A	7.46360936191583e-07	-1.27413	0.085	0.264	0.0197143777685645
MAP2	2.14184185481242e-07	-1.2764	0.056	0.223	0.00565746107530154
RHOU	1.29484554616126e-06	-1.30781	0.047	0.192	0.0342020502563035
CPM	2.33172202804237e-08	-1.31315	0.064	0.253	0.000615901056487112
SBNO2	1.50821492803119e-06	-1.32842	0.047	0.192	0.0398379891090159
MCTP1	8.17991326102024e-07	-1.33351	0.239	0.453	0.0216064228876588
MYL9	2.04862563208244e-07	-1.3721	0.15	0.358	0.00541123974458255
ADRB2	2.49041444810851e-08	-1.39434	0.073	0.268	0.000657818072323382
IQCJ-SCHIP1	3.1450652079719e-07	-1.39683	0.064	0.234	0.00830737524033697
PARVA	3.04164262571488e-09	-1.40781	0.077	0.294	8.03419483156328e-05
NR2F2-AS1	2.34683835161745e-07	-1.41386	0.051	0.215	0.00619893882196233
PGM5	1.80622047897692e-06	-1.41751	0.068	0.226	0.0477095077316965
AOC3	8.21739979493619e-07	-1.47192	0.043	0.189	0.0217054398183444
MT1M	1.41375223263152e-07	-1.5001	0.197	0.411	0.00373428514727289
PLXNA2	5.58958219697341e-07	-1.50936	0.111	0.298	0.0147643224150856
PLD1	1.49848764143349e-07	-1.57567	0.038	0.196	0.00395810525608241
SPATA6	3.22153320548089e-08	-1.57967	0.017	0.166	0.000850935780895722
EPS8	4.94987236235337e-09	-1.5996	0.115	0.34	0.000130745928579202
MCAM	1.76810100722444e-09	-1.60289	0.111	0.347	4.67026200048264e-05
GUCY1A3	1.10822074086309e-06	-1.62234	0.034	0.17	0.0292725426491577
SEMA3F	2.756375298275e-07	-1.62799	0.038	0.192	0.00728068971286359
IL8	3.57121309528979e-08	-1.64857	0.047	0.223	0.000943300226989846
GLDN	1.09094576928643e-07	-1.70232	0.013	0.147	0.00288162415499319
IRAK3	2.03366758385476e-09	-1.72543	0.12	0.355	5.37172955599396e-05
DHPS	1.06012638242114e-07	-1.7967	0.043	0.204	0.00280021782652719
ITIH5	6.43822043620698e-07	-1.88996	0.03	0.166	0.0170059154601971
EPB41L3	6.50360114078836e-07	-1.95402	0.026	0.158	0.0171786120532784
TM6SF1	1.93579347897684e-07	-1.98191	0.026	0.17	0.00511320489536943
TFPI2	1.12796669885758e-06	-2.10896	0.034	0.17	0.029794112383624
DTNA	3.0746668876721e-08	-2.14881	0.026	0.181	0.000812142511709709
TAGLN	1.63149066088139e-06	-2.17487	0.081	0.242	0.0430941943165211
RP11-14N7.2	1.17337861559689e-06	-2.61438	0.017	0.136	0.0309936227523762
ACSS2	4.2975695796212e-07	-2.6933	0.013	0.136	0.0113516002876114
PER3	9.24344932435702e-09	-3.49428	0.013	0.162	0.000244156470453566
CCDC3	3.38410742908348e-07	-3.50594	0.004	0.117	0.00893878136318111
C1QTNF1	3.46966930088143e-10	-3.59388	0.013	0.185	9.1647844913482e-06
PDZRN3	1.52992625091177e-08	-3.76286	0.013	0.158	0.000404114719915835
DAAM2	1.43032617802543e-06	-4.46597	0.004	0.106	0.0377806356663637
DIXDC1	8.73648508454558e-09	-5.47935	0	0.132	0.000230765517023187
ABCC9	8.95344147663748e-07	-5.91034	0	0.098	0.0236496203163902
