# Supplementary material for: Liubao tea as a functional fermented food: multi-omics insights into its modulation of lymphatic endothelial cell metabolism
Source: Front Nutr. 2026 May 18;13:1759992. doi: 10.3389/fnut.2026.1759992 (PMC13222993; doi:10.3389/fnut.2026.1759992)
Supplement: Supplementary file 11 [file Table_10.xlsx]

## Sheet: PRKCB_boxplot_statistics
Supplementary Table 10： Expression statistics of PRKCB across different cell types in lymphedema.
Gene	CellType	control_Mean	Disease_Mean	control_Median	Disease_Median	Fold_Change	Log2_FC	P_value	P_adj	Significant	P_symbol	control_Cells	Disease_Cells
PRKCB	T_cells	0.90318531965818	1.03333603724332	0.763777786612918	0.741422294482629	1.14410189664553	0.194215547954276	7.16854777549343e-16	7.16854777549343e-16	TRUE	***	10604	23945
PRKCB	Fibroblasts	0.0219664826015287	0.00785563350326852	0	0	0.357619089308445	-1.4835	0.0237663878806505	0.0237663878806505	TRUE	*	8218	11681
PRKCB	Endothelial_cells	0.00808212123996828	0.196365648031397	0	0	24.2963007112929	4.60266476461363	1.43875665607901e-07	1.43875665607901e-07	TRUE	***	265	234
PRKCB	Monocyte	0.937639062290594	1.45346513818197	0.903626193611601	1.80008507323337	1.5501328780301	0.632391889214631	4.34413027201004e-46	4.34413027201004e-46	TRUE	***	2541	5112
PRKCB	NK_cell	0.484047863813378	0.942171691460132	0	0	1.94644323814924	0.960840273668176	3.04593109635753e-10	3.04593109635753e-10	TRUE	***	327	431
PRKCB	Macrophage	0.425611679795831	0.292256491245379	0	0	0.686674039080827	-0.542303	3.75878215354647e-24	3.75878215354647e-24	TRUE	***	1774	708
PRKCB	Epithelial_cells	0.000502029889990967	0.0192061998765159	0	0	38.2570844075868	5.25765502421712	0.0151394356490123	0.0151394356490123	TRUE	*	545	1444
